# Supplementary material for: The γ-gliadin multigene family in common wheat (Triticum aestivum) and its closely related species
Source: BMC Genomics. 2009 Apr 21;10:168. doi: 10.1186/1471-2164-10-168 (PMC2685405; doi:10.1186/1471-2164-10-168)
Supplement: Additional file 1 — Alignment of the nucleotide sequences of the 170 γ-gliadin genes shown in Table 1. [file 1471-2164-10-168-S1.meg]

#mega
!Title Alignment of nucleotide sequences of gamma gliadin gene;

#FJ006578
ATGAAGACCTTACTCATCCTGACAATCCTTGCGATGGCAATAACCATCGCCACCGCCAAT
ATGCAGGTCGACCCTAGCGGCCAAGTACAATGGCCGCAGCAACAA-CCATTCCTGCAGCC
TT-ACCAACCATTCTCCCAGCAACCACAAC------------------------------
------------------------AAATATTTCCCCAACCCCAACAAACATTCC------
CCCATCAACCACAACAACAATTTCCCCAGC------------------CTCAG------C
AACCACAACA------------------------ACAATTTCTCCAG---------CCCC
GA------------------------------CAACCATTCCCCCAA-------------
-----------------CAACCACAACAACCATAT-CCCCAG------CAACCACAACAA
CCGTTCCCCCAGACTCAACAACCCCAACAACCATTTCCCCAGTCCAAGCAA-CCACAACA
ACCTTTTCCCCAGCCCCA---------------------ACAACCGCAACAATCATT-CC
CCCGACAACAACCATCGTTGATTCAACAATCTCTACAACAACAGTTGAACCCATGCAAGA
ATTTCCTCTTGCAGCAATGCAAACCTGTGTCCTTGGTGTCATCCCTCTGGTCAATCATCT
TGCCACCAAGCGATTGCCAGGTGATGCGGCAACAATGTTGTCAACAACTAGCGCAAATTC
CTCAGCAACTCCAGTGTGCAGCCATCCATAGCGTCATGTATTCCATCATCATGCAGCAAG
AACAACAAGAACAACTA---------------------------------CAGGGTGTGC
AAATCCTGGTGCCACTGTCTCAACAGCAACAGGTGGATCAAGGTATTCTCGTCCAGGGTC
AAGGCATCATCCAACCTCAACAACCAGCTCAATTGGAGGTGATCAGGTCATTGGTGTTGC
AAACTCTTCCAACCATGTGCAACGTGTATGTCCCACCTTACTGCTCCACCATCAGGGCAC
CATTTGCTAGCATAGTCGCCAGCATTGGTGGCCAATGA
#FJ006577
ATGAAGACCTTACTCATCCTAACAATCCTTGCGATGGCAACAACCATCGCCACCGCCAAT
ATGCAAGTCGACCCCAGCGGCCAAGTACAATGGCCACAACAACAA-CCATTCCCCCAGCC
CC-AACAACCATTCTGCCAGCAACCACAACGAACTATTCCCCA---ACCCCATCAAACAT
TCCA------CCATCAACCACAACAAACATTTCCCCAACCCCAACAAACATACC------
CCCATCAACCACAACAACAATTTCCCCAGA------------------CCCAA------C
AACCACAACA------------------------ACCATTTCCCCAG---------CCCC
AA------------------------------CAAACATTCCCCCA--------------
----------------ACAACCCCAACTACCATTT-CCCCAA------CAACCCCAACAA
CCATTCCCCCAGCCTCAGCAACCCCAACAACCATTTCCCCAGTCACAACAA-CCACAACA
ACCTTTTCCCCAGCCCCAACAACAATTTCCGCAGCCCCAACAACCACAACAATCATT-CC
CCCAACAACAACAACCGGCGATTCAGTCATTTCTACAACAACAGATGAACCCCTGCAAGA
ATTTCCTCTTGCAGCAATGCAACCATGTGTCATTGGTGTCATCTCTCGTGTCAATAATTT
TGCCACGAAGTGATTGCCAGGTGATGCAGCAACAATGTTGCCAACAACTAGCACAAATTC
CTCAACAGCTCCAGTGCGCAGCCATCCACAGCGTCGCGCATTCCATCATCATGCAACAAG
AACAACAA------------------------------------------CAAGGCGTGC
CGATCCTGCGGCCACTATTTCAGC------------------------TCGCCCAGGGTC
TGGGTATCATCCAACCTCAACAACCAGCTCAATTGGAGGGGATCAGGTCATTGGTATTGA
AAACTCTTCCAACCATGTGCAACGTGTATGTGCCACCTGACTGCTCCACCATCAACGTAC
CATATGCCAACATAGACGCTGGCATTGGTGGACAATGA
#FJ006579
ATGAAGACCTTATTCATCCTAACAATCCTTGCGATGGCAACAACTATCGCCACCGCGAAT
ATGCAGGTCGACCCCAGCGGCCAAGTACAATGGCCACAACAACAA-CCATTCCGCCAGCC
CC-AACAACCATTCTACCAGCAACCACAACAAACATTTCCCCA---ACCCCAACAAATAT
TCCC------CCATCAACCACAACAACAATTTCCCCAGCCCCAACAACCA----------
-----------CAACAACAATTTCCGCAGC------------------CCCAG------C
AACCACAACA------------------------ACCATTTCCCCAG---------CCCC
A-----------------------------------------------------------
----------------ACAAGCCCAACTACCATTT-CCTCAA------CAACCACAACAA
CCATTCCCCCAGCCTCAACAACCCCAACAACCATCTCCCCAGTCACAGCAA-CCACAACA
ACCTTTTCCCCAGCCCCA---------------------ACAACCGCAACAATCATT-CC
CCCAGCAACAACAACCGTTGATTCAGCCATATCTACAACAACAGATGAACCCTTGCAAGA
ATTACCTCTTACAGCAATGCAACCCTGTGTCATTGGTGTCATCCCTCGTGTCAATGATCT
TGCCACGAAGTGATTGCCAGGTGATGCAGCAACAATGTTGCCAACAACTAGCACAGATTC
CTCGCCAGCTCCAGTGTGCAGCCATCCACAGCGTCGTGCATTCCATCATCATGCAGCAAG
AACAACAA------------------------------------------CAAGGCATAC
AGATCCTCCGGCCACTGTTTCAGC------------------------TCGTCCAAGGTC
AGGGCATCATCCAACCTCAACAACCAGCTCAATATGAGGTGATCAGGTCATTGGTATTGA
GAACCCTTCCAAACATGTGCAACGTGTATGTCCGACCTGACTGCTCCACCATCAACGCAC
CATTTGCTAGCATAGTCGCCGGCATCAGTGGACAATGA
#FJ006580
ATGAAGACCTTATTCATCCTAACAATCCTTGCGATGGCAACAACTATCGCCACCGCGAAT
ATGCAGGTCGACCCCAGCGGCCAAGTACAATGGCCACAACAACAA-CCATTCCGCCAGCC
CC-AACAACCATTCTACCAGCAACCACAACA------------------------AACAT
TTCC------CCA------------------------GCCCCAACAAACA----------
---------------------TTCC-----------------------CCCGA------C
AACCCCAACT------------------------ACCATTTCCCCA--------------
------------------------------------------------------------
----------------ACAACCCCAAC-------------------------------AA
CCATTCCCCCAGCCTCAGCAACCCCAACAACCATTTCCCCAGTCACAACAA-CCACAACA
ACCTTTTCCCCAGCCCCAACAACAATTTCCGCAGCCCCAACAACCACAACAATCATT-CC
CCCAACAACAACAACCGGCGATTCAGTCATTTCTACAACAACAGATGAACCCCTGCAAGA
ATTTCCTCTTGCAGCAATGCAACCATGTGTCATTGGTGTCATCTCTCGTGTCAATAATTT
TGCCACGAAGTGATTGCCAGGTGATGCAGCAACAATGTTGCCAACAACTAGCACAAATTC
CTCGTCAGCTCCAGTGCACAGCCATCCATAGCGTGGTGCATGCCATCATCATGCAGCAAG
AACAA---------------------------------------------CAAGGCATAC
AGATCCTGCGACCACTGTTTCAGC------------------------TTGTCCAAGGAC
AGGGCATCATCCAACCTCAACAACCAGCTCAATATGAGGTGATCAGGTCATTGGTATTGA
GAACCCTTCCAAACATGTGCAACGTGTATGTCCGACCTGACTGCTCCACCATCAACGCAC
CATTTGCCAGCATAGTTGCCGGCATTGGTGGCCAATGA
#FJ006581
ATGAAGACCTTATTCATCCTAACAATCCTTGCGATGGCAACAACTATCGCCACCGCGAAT
ATGCAGGTCGACCCCAGCGGCCAAGTACAATGGCCACAACAACAA-CCATTCCGCCAGCC
CC-AACAACCATTCTACCAGCAACCACAACAAACATTTCCCCA---ACCCCAACAAACAT
TCCC------CCATCAACCACAACAACAATTTCCCCAGCCCCAGCAACCA----------
-----------CAACAACAATTTCCGCAGC------------------CCCAG------C
AACCACAACA------------------------ACCATTTCCCCAA---------CCCC
A-----------------------------------------------------------
----------------ACAAGCCCAACTACCATTT-CCTCAA------CAACCACAACAA
CCATTCCCCCAGCCCCAACAACCCCAACAACCATTTCCCCAGTCACAGCAA-CCACAACA
ACCTTTTCCCCAGCCCCA---------------------ACAACCGCAACAATCATT-CC
CCCAGCAACAACAACCGTTGATTCAGCCATATCTACAACAACAGATGAACCCTTGCAAGA
ATTACCTCTTACAGCAATGCAACCCTGTGTCATTGGTGTCATCCCTCGTGTCAATGATCT
TGCCACGAAGTGATTGCCAGGTGATGCAGCAACAATGTTGCCAACAACTAGCACAGATTC
CTCGCCAGCTCCAGTGTGCAGCCATCCATAGCGTCGTGCATTCCATCGTCATGCAGCAAG
AACAACAA------------------------------------------CAAGGCATAC
AGATCCTCCGGCCACTGTTTCAGC------------------------TCATCCAAGGTC
AGGGCATCATCCAACCTCAACAACCAGCTCAATATGAGGTGATCAGGTCATTGGTATTGA
GAACCCTTCCAAACATGTGCAACGTGTATGTCCGACCTGACTGCTCCACCATCAACGCAC
CATTTGCCAGCATAGTCGCCGGCATCAGTGGACAATGA
#FJ006582
ATGAAGACCTTATTCATCCTAACAATCCTTGCGATGGCAACAACTATCGCCACCGCGAAT
ATGCAGGTCGACCCCAGCGGCCAAGTACAATGGCCACAACAACAA-CCATTCCGCCAGCC
CC-AACAACCATTCTACCAGCAACCACAACAAACATTTCCCCA---ACCCCAACAAACAT
TCCC------CCATCAACCACAACAACAATTTCCCCAGCCCCAGCAACCA----------
-----------CAACAACAATTTCCGCAGC------------------CCCAG------C
AACCACAACA------------------------ACCATTTCCCCAA---------CCCC
A-----------------------------------------------------------
----------------ACAAGCCCAACTACCATTT-CCTCAA------CAACCACAACAA
CCATTCCCCCAGCCTCAACAACCCCAACAACCATTTCCCCAGTCACAGCAA-CCACAACA
ACCTTTTCCCCAGCCCCA---------------------ACAACCGCAACAATCATT-CC
CCCAGCAACAACAACCGTTGATTCAGCCATATCTACAACAACAGATGAACCCTTGCAAGA
ATTACCTCTTACAGCAATGCAACCCTGTGTCATTGGTGTCATCCCTCGCGTCAATGATCT
TGCCACGAAGTGATTGCCAGGTGATGCAGCAACAATGTTGCCAACAACTAGCACAGATTC
CTCGCCAGCTCCAGTGTGCAGCCATCCATAGCGTCGTGCATTCCATCGTCATGCAGCAAG
AACAACAA------------------------------------------CAAGGCATAC
AGATCCTCCGGCCACTGTTTCAGC------------------------TCATCCAAGGTC
AGGGCACCATCCAACCTCAACAACCAGCTCAATATGAGGTGATCAGGTCATTGGTATTGA
GAACCCTTCCAAACATGTGCAACGTGTATGTCCGACCTGACTGCTCCACCATCAACGCAC
CATTTGCCAGCATAGTCGCCGGCATCAGTGGACAATGA
#FJ006583
ATGAAGACCTTATTCATCCTAACAATCCTTGCGATGGCAACAACTATCGCCACCGCGAAT
ATGCAGGTCGACCCCAGCGGCCAAGTACAATGGCCACAACAACAA-CCATTCCGCCAGCC
CC-AACAACCATTCCACCAGCAACCACAACAAACATTTCCCCA---ACCCCAACAAATAT
TCCC------CCATCAACCACAACAACAATTTCCCCAGCCCCAACAACCA----------
-----------CAACAACAATTTCCGCAGC------------------CCCAG------C
AACCACAACA------------------------ACCATTTCCCCAG---------CCCC
A-----------------------------------------------------------
----------------ACAAGCCCAACTACCATTT-CCTCAA------CAACCACAACAA
CCATTCCCCCAGCCTCAACAACCCCAACAACCATTTCCCCAGTCACAGCAA-CCACAACA
ACCTTTTCCCCAGCCCCA---------------------ACAACCGCAACAATCATT-CC
CCCAGCAACAACAACCGTTGATTCAGCCATATCTACAACAACAGATGAACCCTTGCAAGA
ATTACCTCTTACAGCAATGCAACCCTGTGTCATTGGTGTCATCCCTCGTGTCAATGATCT
TGCCACGAAGTGATTGCCAGGTGATGCAGCAACAATGTTGCCAACAACTAGCACAGATTC
CTCGCCAGCTCCAGTGTGCAGCCATCCATAGCGTCGTGCATTCCATCATCATGCAGCAAG
AACAACAA------------------------------------------CAAGGCATAC
AGATCCTCCGGCCACTGTTTCAGC------------------------TCGTCCAAGGTC
AGGGCATCATCCAACCTCAACAACCAGCTCAATATGAGGTGATCAGGTCATTGGTATTGA
GAACCCTTCCAAACATGTGCAACGTGTATGTCCGACCTGACTGCTCCACCATCAACGCAC
CATTTGCTAGCATAGTCGCCGGCATCAGTGGACAATGA
#FJ006584
ATGAAGACCTTATTCATCCTAACAATCCTTGCGATGGCAACAACTATCGCCACCGCGAAT
ATGCAGGTCGACCCCAGCGGCCAAGTACAATGGCCACAACAACAA-CCATTCCGCCAGCC
CC-AACAACCATTCTACCAGCAACCACAACAAACATTTCCCCA---ACCCCAACAAACAT
TCCC------CCATCAACCACAACAACAATTTCCCCAGCCCCAGCAACCA----------
-----------CAACAACAATTTCCGCAGC------------------CCCAG------C
AACCACAACA------------------------ACCATTTCCCCAA---------CCCC
A-----------------------------------------------------------
----------------ACAAGCCCAACTACCATTT-CCTCAA------CAACCACAACAA
CCATTCCCCCAGCCTCAACAACCCCAACAACCATTTCCCCAGTCACAGCAA-CCACAACA
ACCTTTTCCCCAGCCCCA---------------------ACAACCGCAACAATCATT-CC
CCCAGCAACAACAACCGTTGATTCAGCCATATCTACAACAACAGATGAACCCTTGCAAGA
ATTACCTCTTACAGCAATGCAACCCTGTGTCATTGGTGTCATCCCTCGTGTCAATGATCT
TGCCACGAAGTGATTGCCAGGTGATGCAGCAACAATGTTGCCAACAACTAGCACAGATTC
CTCGCCAGCTCCAGTGTGCAGCCATCCATAGCGTCGTGCATTCCATCGTCATGCAGCAAG
AACAACAA------------------------------------------CAAGGCATAC
AGATCCTCCGGCCACTGTTTCAGC------------------------TCATCCAAGGTC
AGGGCATCATCCAACCTCAACAACCAGCTCAATATGAGGTGATCAGGTCATTGGTATTGA
GAACCCTTCCAAACATGTGCAACGTGTATGTCCGACCTGACTGCTCCACCATCAACGCAC
CATTTGCCAGCATAGTCGCCGGCATCAGTGGACAATGA
#FJ006585
ATGAAGACCTTACTCATCCTGACAATCCTTGCGATGGCAATAACCATCGCCACCGCCAAT
ATGCAGGTCGACCCTAGCGGCCAAGTACAATGGCCGCAGCAACAA-CCATTCCTGCAGCC
TT-ACCAACCATTCTCCCAGCAACCACAAC------------------------------
------------------------AAATATTTCCCCAACCCCAACAAACATTCC------
CCCATCAACCACAACAACAATTTCCCCAGC------------------CTCAG------C
AACCACAACA------------------------ACAATTTCTCCAG---------CCCC
GA------------------------------CAACCATTCCCCCAA-------------
-----------------CAACCACAACAACCGTAT-CCCCAG------CAACCACAACAA
CCGTTCCCCCAGACTCAACAACCCCAACAATCATTTCCCCAGTCCAAGCAA-CCACAACA
ACCTTTTCCCCAGCCCCA---------------------ACAACCGCAACAATCATT-CC
CCCAACAACAACCATCGTTGATTCAACAATCTCTACAACAACAGTTGAACCCATGCAAGA
ATTTCCTCTTGCAGCAATGCAAACCTGTGTCCTTGGTGTCATCCCTCTGGTCAATCATCT
TGCCACCAAGCGATTGCCAGGTGATGCGGCAACAATGTTGTCAACAACTAGCACAAATTC
CTCAGCAACTCCAGTGTGCAGCCATCCATAGCGTCATGCATTCCATCATCATGCAGCAAG
AACAACAAGAACAACTA---------------------------------CAGGGTGTGC
AAATCCTGGTGCCACTGTCTCAACAGCAACAGGTGGATCAAGGTATTCTCGTCCAGGGTC
AAGGCATCATCCAACCTCAACAACCAGCTCAATTGGAGGTGATCAGGTCATTGGTGTTGC
AAACTCTTCCAACCATGTGCAACGTGTATGTCCCACCTTACTGCTCCACCATCAGGGCAC
CATTTGCTAGCATAGTCGCCAGCATTGGTGGCCAATGA
#FJ006586
ATGAAGACCTTACTCATCCTAACAATCCTTGCGATGGCAGTAACCATCGGCACCGCCAAT
ATGCAGGTCGACCCTAGCGGCCAAGTACAATGGCCACAACAACAA-CCAGTCCTGCTGCC
TC-AGCAACCATTCTCCCAGCAACCACAACAAACATTTCCCCA---ACCCCAACAAACAT
TCCC------CCATCAACCACAACAACAATTTCCCCAGCCTCAACAACCA----------
-----------CAACAACAATTTCTCCAG-------------------------------
--CCACAACA------------------------ACCATTCCCCCA--------------
------------------------------------------------------------
----------------ACAACCACAACAACCATAT-CCCCAG------CAACCACAACAA
CCATTCCCCCAGACTCAACAACCCCAACAACCATTTCCCCAGTCACAGCAA-CCACAACA
ACCTTTTCCCCAGCCCCA---------------------ACAACCGCAACAATCATT-CC
CCCAGCAACAACAACCGTTGATTCAGCCATATCTACAACAACAGATGAACCCTTGCAAGA
ATTACCTCTTACAGCAATGCAACCCTGTGTCATTGGTGTCATCCCTCGTGTCAATGATCT
TGCCACGAAGTGATTGCCAGGTGATGCAGCAACAATGTTGCCAACAACTAGCACAGATTC
CTCGCCAGCTCCAGTGTGCAGCCATCCATAGCGTCGTGCATTCCATCATCATGCAGCAAG
AACAACAA------------------------------------------CAAGGCATAC
AGATCCTCCGGCCACTGTTTCAGC------------------------TCGTCCAAGGTC
AGGGCATCATCCAACCTCAACAACCAGCTCAATATGAGGTGATCAGGTCATTGGTATTGA
GAACCCTTCCAAACATGTGCAACGTGTATGTCCGACCTGACTGCTCCACCATCAACGCAC
CATTTGCTAGCATAGTCGCCGGCATCAGTGGACAATGA
#FJ006587
ATGAAGACCTTATTCATCCTAACAATCCTTGCGATGGCAACAACTATCGCCACCGCGAAT
ATGCAGGTCGACCCCAGCGGCCAAGTACAATGGCCACAACAACAA-CCATTCCGCCAGCC
CC-AACAACCATTCTACCAGCAACCACAACAAACATTTCCCCA---ACCCCAACAAATAT
TCCC------CCATCAACCACAACAACAATTTCCCCAGCCCCAACAACCA----------
-----------CAACAACAATTTCCGCAGC------------------CCCAG------C
AACCACAACA------------------------ACCATTTCCCCAG---------CCCC
A-----------------------------------------------------------
----------------ACAAGCCCAACTACCTTTT-CCTCAA------CAACCACAACAA
CCATTCCCCCAGCCTCAACAACCCCAACAACCATTTCCCCAGTCACAGCAA-CCACAACA
ACCTTTTCCCCAGCCCCA---------------------ACAACCGCAACAATCATT-CC
CCCAGCAACAACAACCGTTGATTCAGCCATATCTACAACAACAGATGAACCCTTGCAAGA
ATTACCTCTTACAGCAATGCAACCCTGTGTCATTGGTGTCATCCCTCGTGTCAATGATCT
TGCCACGAAGTGATTGCCAGGTGATGCAGCAACAATGTTGCCAACAACTAGCACAGATTC
CTCGCCAGCTCCAGTGTGCAGCCATCCATAGCGTCGTGCATTCCATCATCATGCAGCAAG
AACAACAA------------------------------------------CAAGGCATAC
AGATCCTCCGGCCACTGTTTCAGC------------------------TCGTCCAAGGTC
AGGGCATCATCCAACCTCAACAACCAGCTCAATATGAGGTGATCAGGTCATTGGTATTGA
GAACCCTTCCAAACATGTGCAACGTGTATGTCCGACCTGACTGCTCCACCATCAACGCAC
CATTTGCTAGCATAGTCGCCGGCATCAGTGGACAATGA
#FJ006588
ATGAAGACCTTACTCATCCTGACAATCCTTGCGATGGCAATAACCATCGCCACCGCCAAT
ATGCAGGTCGACCCTAGCGGCCAAGTACAATGGCCGCAGCAACAA-CCATTCCTGCAGCC
TT-ACCAACCATTCTCCCAGCAACCACAAC------------------------------
------------------------AAATATTTCCCCAACCCCAACAAACATTCC------
CCCATCAACCACAACAACAATTTCCCCAGC------------------CTCAG------C
AACCACAACA------------------------ACAATTTCTCCAG---------CCCC
GA------------------------------CAACCATTCCCCCAA-------------
-----------------CAACCACAACAATCATAT-CCCCAG------CAACCACAACAA
CCGTTCCCCCAGACTCAACAACCCCAACAACCATTTCCCCAGTCCAAGCAA-CCACAACA
ACCTTTTCCCCAGCCCCA---------------------ACAACCGCAACAATCATT-CC
CCCAACAACAACCATCGTTGATTCAACAATCTCTACAACAACAGTTGAACCCATGCAAGA
ATTTCCTCTTGCAGCAATGCAAACCTGTGTCCTTGGTGTCATCCCTCTGGTCAATCATCT
TGCCACCAAGCGATTGCCAGGTGGTGCGGCAACAATGTTGTCAACAACTAGCACAAATTC
CTCAGCAACTCCAGTGTGCAGCCATCCATAGCGTCATGCATTCCATCATCATGCAGCAAG
AACAACAAGAACAACTA---------------------------------CAGGGTGTGC
AAATCCTGGTGCCACTGTCTCAACAGCAACAGGTGGATCAAGGTATTCTCGTCCAGGGTC
AAGGCATCATCCAACCTCAACAACCAGCTCAATTGGAGGTGATCAGGTCATTGGTGTTGC
AAACTCTTCCAACCATGTGCAACGTGTATGTCCCACCTTACTGCTCCACCATCAGGGCAC
CATTTGCTAGCATAGTCGCCAGCATTGGTGGCCAATGA
#FJ006589
ATGAAGACCTTACTCATCCTAACAATCCTTGCGATGGCAATAACCATCGGCACCGCCAAT
ATGCAGGTCGACCCTAGCAGCCAAGTACAATGGCCACAACAACAA-CCAGTCCCACAGCC
TC-ACCAACCATTCTCCCAGCAACCACAACACACATTTCCCCA---ACCCCAACAAACAT
TCCC------CCATCAACCACAACAACAATTTCCCCAGCCCCAGCAACCA----------
-----------CAACAACAATTTCCGCAGC------------------CCCAG------C
GACCACAACA------------------------ACCATTTCCCCAG---------CCCC
A-----------------------------------------------------------
----------------ACAAGCCCAACTACCATTT-CCCCAA------CAACCACAACAA
CCATTCCCCCAGCCTCAACAACCCCAACAACCATTTCCCCAGTCACAGCAA-CCACAACA
ACCTTTTCCCCAGCCCCA---------------------ACAACCGCAACAATCATT-CC
CCCAGCAACAACAACCGTTGATTCAGCCATATCTACAACAACAGATGAACCCTTGCAAGA
ATTACCTCTTACAGCAATGCAACCCTGTGTCATTGGTGTCATCCCTCGTGTCAATGATCT
TGCCACGAAGTGATTGCCAGGTGATGCAGCAACAATGTTGCCAACAACTAGCACAGATTC
CTCGCCAGCTCCAGTGTGCAGCCATCCATAGCGTCGTGCATTCCATCGTCATGCAGCAAG
AACAACAA------------------------------------------CAAGGCATAC
AGATCCTCCGGCCACTGTTTCAGC------------------------TCGTCCAAGGTC
AGGGCATCATCCAACCTCAACAACCAGCTCAATATGAGGTGATCAGGTCATTGGTATTGA
GAACCCTTCCAAACATGTGCAACGTGTATGTCCGACCTGACTGCTCCACCATCAACGCAC
CATTTGCCAGCATAGTCGCCGGCATCAGTGGACAATGA
#FJ006590
ATGAAGACCTTATTCATCCTAACAATCCTTGCGATGGCAACAACTATCGCCACCGCGAAT
ATGCAGGTCGACCCCAGCGGCCAAGTACAATGGCCACAACAACAA-CCATTCCGCCAGCC
CC-AACAACCATTCTGCCAGCAACCACAACGAACTATTCCCCA---ACCCCATCAAACAT
TCCA------CCATCAACCACAACAAACATTTCCCCAACCCCAACAAACATACC------
CCCATCAACCACAACAACAATTTCCCCAGA------------------CCCAA------C
AACCACAACA------------------------ACCATTTCCCCAG---------CCCC
AA------------------------------CAAACATTCCCCCA--------------
----------------ACAACCCCAACTACCTTTT-CCCCAA------CAACGCCAACAA
CCATTCCCCCAGCCTCAGCAACCCCAACAACCATTTCCCCAGTCACAACAA-CCACAACA
ACCTTTTCCCCAGCCCCAACAACAATTTCCGCAGCCCCAACAACCACAACAATCATT-CC
CCCAACAACAACAACCGGCGATTCAGTCATTTCTACAACAACAGATGAACCCCTGCAAGA
ATTTCCTCTTGCAGCAATGCAACCATGTGTCATTGGTGTCATCTCTCGTGTCAATAATTT
TGCCACGAAGTGATTGCCAGGTGATGCAGCAACAATGTTGCCAACAACTAGCACAAATTC
CTCAACAGCTCCAGTGCGCAGCCATCCACAGCGTCGCGCATTCCATCATCATGCAACAAG
AACAACAA------------------------------------------CAAGGCGTGC
CGATCCTGCGGCCACTATTTCAGC------------------------TCGCCCAGGGTC
TGGGTATCATCCAACCTCAACAACCAGCTCAATTGGAGGGGATCAGGTCATTGGTATTGA
AAACTCTTCCAACCATGTGCAACGTGTATGTGCCACCTGACTGCTCCACCATCAACGTAC
CATATGCCAACATAGACGATGGCATTGGTGGCCAATGA
#FJ006591
ATGAAGACCTTATTCATCCTAACAATCCTTGCGATGGCAACAACTATCGCCACCGCGAAT
ATGCAGGTCGACCCCAGCGGCCAAGTACAATGGCCACAACAACAA-CCATTCCGCCAGCC
CC-AACAACCATATCCCCAGCAACCACAACAACC--------------------------
----------------------------ATTCCCCCAGACTCAACAACCC----------
------------------------------------------------------------
------------------------------------------------------------
------------------------------------------------------------
-----------------------CAACAACTATTT-CCCCAG------------------
------------------------------------------TCCCAGCAA-CCACAACA
ACAATTTTCTCAGCCCCAACAACAATTCCCGCAGCCCCAACAACCGCAACAATCATT-CC
CCCAACAACAACCACCGTTCATTCAGCCATCTCTACAACAACAGGTGAACCCATGCAAGA
ATTTCCTCTTGCAGCAATGCAAACCTGTGTCACTGGTGTCATCCCTCTGGTCAATGATCT
GGCCACAAAGCGATTGCCAAGTGATGTGGCAACAATGCTGCCAACAACTAGCACAGATTC
CTCAGCAGCTCCAGTGTGCAGCCATCCATACCGTCATACATTCCATCATCATGCAGCAAG
AACAACAA------------------------------------------CAAGGCATGC
ATATCCTGCTGCCACTATATCAGCAGCAACAGGTGGGTCAAGGTACTCTCGTCCAGGGCC
AGGGCATTATCCAACCCCAACAACCAGCTCAATTGGAGGCGATCAGGTCATTGGTGTTGC
AAACTCTTCCAACCATGTGCAACGTGTATGTCCCACCTGAGTGCTCCATCATCAAGGCAC
CATTTTCCAGCGTAGTCGCCGGCATTGGTGGCCAATGA
#FJ006592
ATGAAGACCTTACTCATCCTAACAATCCTTGCGATGGCAACAACCATCGCCACCGCCAAT
ATGCAAGTCGACCCCAGCGGCCAAGTACAATGGCCACAACAACAA-CCATTCCCCCAGCC
CC-AACAACCATTCTGCCAGCAACCACAACGAACTATTCCCCA---ACCCCATCAAACAT
TCCA------CCATCAACCACAACAAACATTTCCCCAACCCCAACAAACATACC------
CCCATCAACCACAACAACAATTTCCCCAGA------------------CCCAA------C
AACCACAACA------------------------ACCATTTCCCCAG---------CCCC
AA------------------------------CAAACATTCCCCCA--------------
----------------ACAACCCCAACTACCATTT-CCCCAA------CAACGCCAACAA
CCATTCCCCCAGCCTCAGCAACCCCAACAACCATTTCCCCAGTCACAACAA-CCACAACA
ACCTTTTCCCCAGCCCCAACAACAATTTCCGCAGCCCCAACAACCACAACAATCATT-CC
CCCAACAACAACAACCGGCGATTCAGTCATTTCTACAACAACAGATGAACCCCTGCAAGA
ATTTCCTCTTGCAGCAATGCAACCATGTGTCATTGGTGTCATCTCTCGTGTCAATAATTT
TGCCACGAAGTGATTGCCAGGTGATGCAGCAACAATGTTGCCAACAACTAGCACAAATTC
CTCAACAGCTCCAGTGCGCAGCCATCCACAGCGTCGCGCATTCCATCATCATGCAACAAG
AACAACAA------------------------------------------CAAGGCGTGC
CGATCCTGCGGCCACTATTTCAGC------------------------TCGCCCAGGGTC
TGGGTATCATCCAACCTCAACAACCAGCTCAATTGGAGGGGATCAGGTCATTGGTGTTGC
AAACTCTTCCAACCATGTGCAACGTGTATGTCCCACCTTACTGCTCCACCATCAGGGCAC
CATTTGCTAGCATAGTCGCCAGCATTGGTGGCCAATGA
#FJ006593
ATGAAGACCTTACTCATCCTAACAATCCTTGCGATGGCAATAACCATCGGCACCGCCAAT
ATGCAGGTCGACCCTAGCAGCCAAGTACAATGGCCACAACAACAA-CCAGTCCCACAGCC
TC-ACCAACCATTCTCCCAGCAACCACAACAAACATTTCCCCA---ACCCCAACAAACAT
TCCC------CCATCAACCACAACAACAATTTCCCCAGCCTCAGCAACCACAACAACAAT
TTCTCCAGCCCCAACAACCATTCCCCCAA-------------------------------
------------------------------------------------------------
------------------------------------------------------------
-----------------CAACCACAACAACCATAT-CCCCAG------CAACCACAACAA
CCATTCCCCCAGCCTCAACAACCCCAACAACAATTTCCCCAGTCACAGCAA-CCACAACA
ACCTTTTCCCCAGCCCCAACAACAATTCCTGCAGCCCCAACAACCGCAACAATCATT-CC
CCCAGCAACAACAACCGTTGATTCAGCTATCTCTACAACAACAGATGAACCCCTGCAAGA
ATTTTCTCTTGCAGCAATGCAACCCTGTGTCATTGGTGTCATCCCTCATATCAATGATCT
TGCCACGAAGTGATTGCCAGGTGATGCAGCAACAATGTTGCCAACAACTGGCACAGATTC
CTCAGCAGCTCCAGTGTGCAGCCATCCATAGTGTCGTGCATTCCATCATCATGCAGCAAG
AACAACGA------------------------------------------CAAGGCGTGC
AGATCCGGCGGCCACTGTTTCAGC------------------------TCGTTCAGGGTC
AGGGCATCATCCAACCTCAACAACCAGCTCAATTGGAGGTGATCAGGTCATTGGTATTGA
GAACTCTTCCAACCATGTGCAACGTGTATGTCTCACCTGACTGCTCCACCATCAACGCAC
CATTTGCCAGCATAGTCGTCGGCATTGGTGGCCAATGA
#FJ006594
ATGAAGACCTTATTCATCCTAACAATCCTTGCGATGGCAACAACTATCGCCACCGCGAAT
ATGCAGGTCGACCCCAGCGGCCAAGTACAATGGCCACAACAACAA-CCATTCCGCCAGCC
CC-AACAACCATTCTACCAGCAACCACAACACACATTTCCCCA---ACCCCAACAAACAT
TCCC------CCATCAACCACAACAACAATTTCCCCAGCCCCAGCAACCA----------
-----------CAACAACAATTTCCGCAGC------------------CCCAG------C
AACCACAACA------------------------ACCATTTCCCCAG---------CCCC
A-----------------------------------------------------------
----------------ACAAGCCCAACTACCATTT-CCCCAA------CAACCACAACAA
CCATTCCCCCAGCCTCAACAACCCCAGCAACCATTTCCCCAGTCACAGCAA-CCACAACA
ACCTTTTCCCCAGCCCCA---------------------ACAACCGCAACAATCATT-CC
CCCAGCAACAACAACCGTTGATTCAGCCATATCTACAACAACAGATGAACCCTTGCAAGA
ATTACCTCTTACAGCAATGCAACCCTGTGTCATTGGTGTCATCCCTCGTGTCAATGATCT
TGCCACGAAGTGATTGCCAGGTGATGCAGCAACAATGTTGCCAACAACTAGCACAGATTC
CTCGCCAGCTCCAGTGTGCAGCCATCCATAGCGTCGTGCATTCCATCGTCATGCAGCAAG
AACAACAA------------------------------------------CAAGGCATAC
AGATCCTCCGGCCACTGTTTCAGC------------------------TCGTCCAAGGTC
AGGGCATCATCCAACCTCAACAACCAGCTCAATATGAGGTGATCAGGTCATTGGTATTGA
GAACCCTTCCAAACATGTGCAACGTGTATGTCCGACCTGACTGCTCCACCATCAACGCAC
CATTTGCCAGCATAGTCGCCGGCATCAGTGGACAATGA
#FJ006595
ATGAAGACCTTACTCATCCTGACAATCCTTGCGATGGCAATAACCATCGGCACCGCCAAT
ATCCAGGTCGACCCTAGCGGCCAAGTACAATGGCTACAACAACAA-CTAGTCCCCCAGCT
CC-AACAGCCATTATCCCAGCAACCACAACAAACATTTCCCCA---ACCTCAACAAACAT
TCCC------CCATCAACCACAACAACAAGTTCCCCAGCCTCAGCAACCACAACAACCAT
TTCTCCAGCCCCAACAACCATACCCCCAACAACCACAACAACCATTCCCCCAGACTCAAC
AACCACAACA------------------------ACCATTTCCCCAG------CAACCAC
AACAACCATT--------------------------------------------------
----TCCCCAGACTCAACAACCCCAACAACCATTT-CCCCAA------CAACCACAACAA
CCATTCCCCCAGACTCAACAACCCCAACAACCATTTCCCCAGCTCCAGCAA-CCACAACA
ACCTTTTCCCCAGCCCCAACAACAATTACCGCAGCCCCAACAACCGCAACAATCATT-CC
CCCAACAACAACGGTCATTCATTCAACCATCTCTACAACAACAGTTGAACCCATGCAAGA
ATATCCTCTTGCAACAATGCAAACCTGCGTCATTGGTGTCATCCCTCTGGTCAATAATCT
GGCCACAAAGCGATTGCCAAGTGATGCGGCAACAATGCTGCCAACAACTAGCACAGATTC
CTCAACAGCTCCAGTGCGCAGCCATCCATAGCGTCGTGCATTCCATCATCATGCAGCAGC
AGCAACAACAACAACAACAA------------------------------CAAGGCATGC
ATATCTTTCTGCCACTATCTCAGCAGCAACAGGTGGGTCAAGGTTCTCTAGTCCAAGGCC
AGGGCATCATCCAACCACAACAACCAGCTCAATTGGAGGCGATCAGATCATTGGTATTGC
AAACTCTTCCATCCATGTGCAACGTGTATGTCCCACCAGAGTGCTCCATCATGAGGGCAC
CATTTGCCAGCATAGTCGCCGGCATCAGTGGACAATGA
#FJ006596
ATGAAGACCTTACTCATCCTAACAATCCTTGCGATGGCAACAACCATCGCCACCGCCAAT
ATGCAAGTCGACCCCAGCGGCCAAGTACAATGGCCACAACAACAA-CCATTCCCCCAGCC
CC-AACAACCATTCTGCCAGCAACCACAACGAACTATTCCCCA---ACCCCATCAAACAT
TCCA------CCATCAACCACAACAAACATTTCCCCAACCCCAACAAACATACC------
CCCATCAACCACAACAACAATTTCCCCAGA------------------CCCAA------C
AACCACAACA------------------------ACCATTTCCCCAG---------CCCC
AA------------------------------CAAACATTCCCCCA--------------
----------------ACAACCCCAACTACCATTT-CCCCAA------CAACGCCAACAA
CCATTCCCCCAGCCTCAGCAACCCCAACAACCATTTCCCCAGTCACAGCAA-CCACAACA
ACAATTTTCTCAGCCCCAACAACAATTCCCGCAGCCCCAACAACCGCAACAATCATT-CC
CCCAACAACAACCACCGTTCATTCAGCCATCTCTACAACAACAGGTGAACCCATGCAAGA
ATTTCCTCTTGCAGCAATGCAAACCTGTGTCACTGGTGTCATCCCTCTGGTCAATGATCT
GGCCACAAAGCGATTGCCAAGTGATGCGGCAACAATGCTGCCAACAACTAGCACAGATTC
CTCAGCAGCTCCAGTGTGCAGCCATCCATAGCGTCGTGCATTCCATCGTCATGCAGCAAG
AACAACAA------------------------------------------CAAGGCATAC
AGATCCTCCGGCCACTGTTTCAGC------------------------TCGTCCAAGGTC
AGGGCATCATCCAACCTCAACAACCAGCTCAATATGAGGTGATCAGGTCATTGGTATTGA
GAACCCTTCTAAACATGTGCAACGTGTATGTCCGACCTGACTGCTCCACCATCAACGCAC
CATTTGCCAGCATAGTCGCCGGCATCAGTGGACAATGA
#FJ006597
ATGAAGACCTTATTCATCCTAACAATCCTTGCGATGGCAACAACTATCGCCACCGCGAAT
ATGCAGGTCGACCCCAGCGGCCAAGTACAATGGCCACAACAACAA-CCATTCCGCCAGCC
CC-AACAACCATTCTACCAGCAACCACAACAACAATTTCCGCA---GCCCCAGCAA----
-----------------CCACAACAACCATTTCCCCAGCCCCA-----------------
------------------------------------------------------------
------------------------------------------------------------
------------------------------------------------------------
----------------ACAAGCCCAACTACCATTT-CCCCAA------CAACCACAACAA
CCATTCCCCCAGCCTCAACAACCCCAACAACCATTTCCCCAGTCACAGCAA-CCACAACA
ACCTTTTCCCCAGCCCCA---------------------ACAACCGCAACAATCATT-CC
CCCAGCAACAACAACCGTTGATTCAGCCATATCTACAACAACAGATGAACCCTTGCAAGA
ATTACCTCTTACAGCAATGCAACCCTGTGTCATTGGTGTCATCCCTCGTGTCAATGATCT
TGCCACGAAGTGATTGCCAGGTGATGCAGCAACAATGTTGCCAACAACTAGCACAGATTC
CTCGCCAGCTCCAGTGTGCAGCCATCCATAGCGTCGTGCATTCCATCGTCATGCAGCAAG
AACAACAA------------------------------------------CAAGGCATAC
AGATCCTCCGGCCACTGTTTCAGC------------------------TCGTCCAAGGTC
AGGGCATCATCCAACCTCAACAACCAGCTCAATATGAGGTGATCAGGTCATTGGTATTGA
GAACCCTTCCAAACATGTGCAACGTGTATGTCCGACCTGACTGCTCCACCATCAACGCAC
CATTTGCCAGCATAGTCGCCGGCATCAGTGGACAATGA
#FJ006598
ATGAAGACCTTATTCATCCCAACAATCCTTGCGATGGCAACAACTATCGCCACCGCGAAT
ATGCAGGCCGACCCTAGCGGCCAAGTACAATGGCCGCAACAACAA-CCATTCCTGCAGCC
TC-ACCAACCATTCTCCCAGCAACCACAAC------------------------------
------------------------AAATATTTCCCCAACCCCAACAAACATTCC------
CCCATCAACCACAACAACAATTTCCCCAGC------------------CTCAG------C
AACCACAACA------------------------ACAATTTCTCCAG---------CCCC
GA------------------------------CAA-------------------------
------------------------------------------------------------
------------------------------------------------------------
-------------------------------------------CCACAACAATCATT-CC
CCCAACAACAACAACCGGCGATTCAGTCATTTCTACAACAACAGATGAACCCCTGCAAGA
ATTTCCTCTTGCAGCAATGCAACCATGTGTCATTGGTGTCATCTCTCGTGTCAATAATTT
TGCCACGAAGTGATTGCCAGGTGATGCAGCAACAATGTTGCCAACAACTAGCACAAATTC
CTCAACAGCTCCAGTGCGCAGCCATCCACAGCGTCGCGCATTCCATCATCATGCAACAAG
AACAACAA------------------------------------------CAAGGCGTGC
CGATCCTGCGGCCACTATTTCAGC------------------------TCGCCCAGGGTC
TGGGTATCATCCAACCTCAACAACCAGCTCAATTGGAGGGGATCAGGTCATTGGTATTGA
AAACTCTTCCAACCATGTGCAACGTGTATGTGCCACCTGACTGCTCCACCATCAACGTAC
CATATGCCAACATAGACGATGGCATTGGTGGCCAATGA
#FJ006599
ATGAAGACCTTACTCATCCTGACAATCCTTGCGATGGCAATAACCATCGCCACCGCCAAT
ATGCAGGCCGACCCTAGCGGCCAAGTACAATGGCCGCAACAACAA-CCATTCCTGCAGCC
TC-ACCAACCATTCTCCCAGCAACCACAAC------------------------------
------------------------AAACATTTCCCCAACCCCAACAAACATACC------
CCCATCAACCACAACAACAATTTCCCCAGA------------------CCCAA------C
AACCACAACA------------------------ACCATTTCCCCAG---------CCCC
AA------------------------------CAAACATTCCCCCAA-------------
-----------------CAACCCCAACTACCATTT-CCCCAA------CAACGCCAACAA
CCATTCCCCCAGCCTCAGCAACCCCAACAACCATTTCCCCAGTCACAACAA-CCACAACA
ACCTTTTCCCCAGCCCCAACAACAATTTCCCCAGCCCCAACAACCGCAACAATCATT-CC
CCCAACAACAACCATCGTTGATTCAACAATCTCTACAACAACAGTTGAACCCATGCAAGA
ATTTCCTCTTGCAGCAATGCAAACCTGTGTCCTTGGTGTCATCCCTCTGGTCAATCATCT
TGCCACCAAGCGATTGCCAGGTGATGCGGCAACAATGTTGTCAACAACTAGCACAAATTC
CTCAGCAACTCCAGTGTGCAGCCATCCATAGCGTCGTGCATTCCATCATCATGCAGCAAG
AACAACAAGAACAACTA---------------------------------CAGGGTGTGC
AAATCCTGGTGCCACTGTCTCAACAGCAACAGGTGGGTCAAGGTATTCTCGTCCAGGGTC
AAGGCATCATCCAACCTCAACAACCAGCTCAATTGGAGGTGATCAGGTCATTGGTGTTGC
AAACTCTTCCAACCATGTGCAACGTGTATGTCCCACCTTACTGCTCCACCATCAGGGCAC
CATTTGCTAGCATAGTCGCCAGCATTGGTGGCCAATGA
#FJ006600
ATGAAGACCTTATTCATCCTAACAATCCTTGCGATGGCAACAACCATCGCCACCGCCAAT
ATGCAAGTCGACCCCAGCGGCCAAGTACAATGGCCACAACAACAA-CCATTCCCCCAGCC
CC-AACAACCATTCTGCCAGCAACCACAACGAACTATTCCCCA---ACCCCATCAAACAT
TCCA------CCATCAACCACAACAAACATTTCCCCAACCCCAACAAACATACC------
CCCATCAACCACAACAACAATTTCCCCAGA------------------CCCAA------C
AACCACAACA------------------------ACCATTTCCCCAG---------CCCC
AA------------------------------CAAACATTCCCCCA--------------
----------------ACAACCCCAACTACCATTT-CCCCAA------CAACGCCAACAA
CCATTCCCCCAGCCTCAGCAACCCCAACAACCATTTCCCCAGTCACAACAA-CCACAACA
ACCTTTTCCCCAGCCCCAACAACAATTTCCGCAGCCCCAACAACCACAACAATCATT-CC
CCCAACAACAACAACCGGCGATTCAGTCATTTCTACAACAACAGATGAACCCCTGCAAGA
ATTTCCTCTTGCAGCAATGCAACCATGTGTCATTGGTGTCATCTCTCGTGTCAATAATTT
TGCCACGAAGTGATTGCCAGGTGATGCAGCAACAATGTTGCCAACAACTAGCACAAATTC
CTCAACAGCTCCAGTGCGCAGCCATCCACAGCGTCGCGCATTCCATCATCATGCAACAAG
AACAACAA------------------------------------------CAAGGCGTGC
CGATCCTGCGGCCACTATTTCAGC------------------------TCGCCCAGGGTC
TGGGTATCATCCAACCTCAACAACCAGCTCAATTGGAGGGGATCAGGTCATTGGTATTGA
AAACTCTTCCAACCATGTGCAACGTGTATGTGCCACCTGACTGCTCCACCATCAACGTAC
CATATGCCAACATAGACGATGGCATTGGTGGCCAATGA
#FJ006601
ATGAAGACCTTATTCATCCTAACAATCCTTGCGATGGCAACAACTATCGCCACCGCGAAT
ATGCAGGTCGACCCCAGCGGCCAAGTACAATGGCCACAACAACAA-CCATTCCGCCAGCC
CC-AACAACCATTCTACCAGCAACCACAACACACATTTCCCCA---ACCCCAACAAACAT
TCCC------CCATCAACCACAACAACAATTTCCCCAGCCCCAGCAACCA----------
-----------CAACAACAATTTCCGCAGC------------------CCCAG------C
AACCACAACA------------------------ACCATTTCCCCAG---------CCCC
A-----------------------------------------------------------
----------------ACAAGCCCAACTACCATTT-CCCCAA------CAACCACAACAA
CCATTCCCCCAGCCTCAACAACCCCAACGACCATTTCCCCAGTCACAGCAA-CCACAACA
ACCTTTTCCCCAGCCCCA---------------------ACAACCGCAACAATCATT-CC
CCCAGCAACAACAACCGTTGATTCAGCCATATCTACAACAACAGATGAACCCTTGCAAGA
ATTACCTCTTACAGCAATGCAACCCTGTGTCATTGGTGTCATCCCTCGTGTCAATGATCT
TGCCACGAAGTGATTGCCAGGTGATGCAGCAACAATGTTGCCAACAACTAGCACAGATTC
CTCGCCAGCTCCAGTGTGCAGCCATCCATAGCGTCGTGCATTCCATCGTCATGCAGCAAG
AACAACAA------------------------------------------CAAGGCATAC
AGATCCTCCGGCCACTGTTTCAGC------------------------TCGTCCAAGGTC
AGGGCATCATCCAACCTCAACAACCAGCTCAATATGAGGTGATCAGGTCATTGGTATTGA
GAACCCTTCCAAACATGTGCAACGTGTATGTCCGACCTGACTGCTCCACCATCAACGCAC
CATTTGCCAGCATAGTCGCCGGCATCAGTGGACAATGA
#FJ006602
ATGAAGACCTTACTCATCCTAACAATCCTTGCGATGGCAACAACCATCGCCACCGCCAAT
ATGCAAGTCGACCCCAGCGGCCAAGTACAATGGCCACAACAACAA-CCATTCCCCCAGCC
CC-AACAACCATTCTGCCAGCAACCACAACGAACTATTCCCCA---ACCCCATCAAACAT
TCCA------CCATCAACCACAACAAACATTTCCCCAACCCCAACAAACATACC------
CCCATCAACCACAACAACAATTTCCCCAGA------------------CCCAA------C
AACCACAACA------------------------ACCATTTCCCCAG---------CCCC
AA------------------------------CAAACATTCCCCCA--------------
----------------ACAACCCCAACTACCATTT-CCCCAA------CAACCCCAACAA
CCATTCCCCCAGCCTCAACAACCCCAACAACAATTTCCCCAGTCACAGCAA-CCACAACA
ACCTTTTCCCCAGCCCCAACAACAATTCCTGCAGCCCCAACAACCGCAACAACCATT-CC
CCCAGCAACAACAACCGTTGATTCAGCTATCTCTACAACAACAGATGAACCCCTGCAAGA
ATTTTCTCTTGCAGCAATGCAACCCTGTGTCATTGGTGTCATCCCTCATATCAATGATCT
TGCCACGAAGTGATTGCCAGGTGACGCGGCAACAATGCTGCCAACAACTAGCACAGATTC
CTCAACAGCTCCAGTGCGCAGCCATCCATAGCGTCGTGCATTCCATCATCATGCAGCAGC
AGCAACAACAACAACAACAA------------------------------CAAGGCATGC
ATATCTTTCTGCCACTATCTCAGCAGCAACAGGTGGGTCAAGGTTCTCTAGTCCAAGGCC
AGGGCATCATCCAACCACAACAACCAGCTCAATTGGAGGCGATCAGATCATTGGTATTGC
AAACTCTTCCATCCATGTGCAACGTGTATGTCCCACCAGAGTGCTCCATCATGAGGGCAC
CATTTGCCAGCATAGTCGCGGGCATTGGTGGCCAATGA
#FJ006603
ATGAAGACCTTACTCATCCTAACAATCCTTGTGATGGCAGTAACCATCGGCACCGCCAAT
ATGCAGGTCGACCCTAGCGGCCAAGTACAATGGCCACAACAACAA-CCAGTCCTGCTGCC
TC-AGCAACCATTCTCCCAGCAACCACAACAAACATTTCCCCG---ACCTCAACAAACAT
TCCC------CCATCAACCACAACAACAAGTTCCCCAGCCTCAGCAACCACAACAACCAT
TTCTCCAGCCCCAACAACCATTCCCCCAACAACCACAACAACCATTCCCCCAGACTCAAC
AACCACAACA------------------------ACCATTTCCCCAG------CAACCAC
AACAACCATT--------------------------------------------------
----TCCCCAGACTCAACAACCCCAACAACCATTT-CCCCAA------CAACCACAACAA
CCATTCCCCCAGACTCAACAACCCCAACAACCATTTCCCCAGCTCCAGCAA-CCACAACA
ACCTTTTCCCCAGCCCCAACAACAATTACCGCAGCCCCAACAACCGCAACAATCATT-CC
CCCAACAACAACGGTCATTCATTCAACCATCTCTACAACAACAGTTGAACCCATGCAAGA
ATATCCTCTTGCAACAATGCAAACCTGCGTCATTGGTGTCATCCCTCTGGTCAATAATCT
GGCCACAAAGCGATTGCCAAGTGATGCGGCAACAATGCTGCCAACAACTAGCACAGATTC
CTCAACAGCTCCAGTGCGCAGCCATCCATAGCGTCGTGCATTCCATCATCATGCAGCAGC
AGCAACAACAACAACAACAA------------------------------CAAGGCATGC
ATATCTTTCTGCCACTATCTCAGCAGCAACAGGTGGGTCAAGGTTCTCTAGTCCAAGGCC
AGGGCATCATCCAACCACAACAACCAGCTCAATTGGAGGCGATCAGATCATTGGTATTGC
AAACTCTTCCATCCATGTGCAACGTGTATGTCCCACCAGAGTGCTCCATCATGAGGGCAC
CATTTGCCAGCATAGTCGCGGGCATTGGTGGCCAATGA
#FJ006604
ATGAAGACCTTATTCATCCTAACAATCCTTGCGATGGCAACAACTATCGCCACCGCGAAT
ATGCAGGTCGACCCCAGCGGCCAAGTACAATGGCCACAACAACAA-CCATTCCCCCAGCC
CC-AACAACCATTCTGCCAGCAACCACAACGAACTATTCCCCA---ACCCCATCAAACAT
TCCA------CCATCAACCACAACAAACATTTCCCCAACCCCAACAAACATACC------
CCCATCAACCACAACAACAATTTCCCCAGA------------------CCCAA------C
AACCACAACA------------------------ACCATTTCCCCAG---------CCCC
AA------------------------------CAAACATTCCCCCA--------------
----------------ACAACCCCAACTACCATTT-CCCCAA------CAACGCCAACAA
CCATTCCCCCAGACTCAACAACCCCAACAACTATTTCCCCAGTCCCAGCAA-CCACAACA
ACAATTTTCTCAGCCCCAACAACAATTCCCGCAGCCCCAACAACCGCAACAATCATT-CC
CCCAACAACAACCACCGTTCATTCAGCCATCTCTACAACAACAGGTGAACCCATGCAAGA
ATTTCCTCTTGCAGCAATGCAAACCTGTGTCACTGGTGTCATCCCTCTGGTCAATGATCT
GGCCACAAAGCGATTGCCAAGTGATGCGGCAACAATGCTGCCAACAACTAGCACAGATTC
CTCAGCAGCTCCAGTGTGCAGCCATCCATACCGTCATACATTCCATCATCATGCAGCAAG
AACAACAA------------------------------------------CAAGGCATGC
ATATCCTGCTGCCACTATATCAGCAGCAACAGGTGGGTCAAGGTACTCTCGTCCAGGGCC
AGGGCATCATCCAACCCCAACAACCAGCTCAATTGGAGGCGATCAGGTCATTGGTGTTGC
AAACTCTTCCAACCATGTGCAACGTGTATGTCCCACCTGAGTGCTCCATCATCAAGGCAC
CATTTTCCAGCGTAGTCGCCGGCATTGGTGGCCAATGA
#FJ006605
ATGAAGACCTTACTCATCGTAACAATCCTTGCGATGGCAACAACCATCGCCACCGCCAAT
ATGCAAGTCGACCCCGGCTACCAAGTACATTGGCCACAACAACAA-CCATTCCCCCAGCC
CC-AACAACCATTCTGCCAGCAACCACAACAAACTATTCCCCA---ACCCCATCAAACGT
TCCA------CCATCAACCACAACAAACATTTCCCCAACCCCAACAAACATACC------
CCCATCAACCACAACAACAATTTCCCCAGA------------------CCCAG------C
AACCACAACA------------------------ACCATTTCCCCAG---------CCCC
AA------------------------------CAAACATTCCCCCA--------------
----------------ACAACCCCAACTACCATTT-CCCCAA------CAACCCCAACAA
CCATTCCCCCAGCCTCAACAACCCCAACAACAATTTCCCCAGTCACAGCAA-CCACAACA
ACCTTTTCCCCAGCCCCAACAACAATTCCTGCAGCCCCAACAACCACAACAATCATT-CC
CCCAGCAACAACAACCGTTGATTCAGCTATCTCTACAACAACAGATGAACCCCTGCAAGA
ATTTTCTCTTGCAGCAATGCAACCCTGTGTCATTGGTGTCATCCCTCATATCAATGATCT
TGCCACGAAGTGATTGCCAGGTGATGCAGCAACAATGTTGCCAACAACTGGCACAGATTC
CTCAGCAGCTCCAGTGTGCAGCCATCCATAGTGTCGTGCATTCCATCATCATGCAGCAAG
AACAACGA------------------------------------------CAAGGCGTGC
AGATCCGGCGGCCACTGTTTCAGC------------------------TCGTTCAGGGTC
AGGGCATCATCCAACCTCAACAACCAGCTCAATTGGAGGTGATCAGGTCATTGGTATTGA
GAACTCTTCCAACCATGTGCAACGTGTATGTCTCACCTGACTGCTCCACCATCAACGCAC
CATTTGCCAGCATAGTCGTCGGCATTGGTGGCCAATGA
#FJ006606
ATGAAGACCTTACTCATCCTGACAATCCTTGCGATGGCAATAACCATCGCCACCGCCAAT
ATGCAGGCCGACCCTAGCGGCCAAGTACAATGGCCGCAACAACAA-CCATTCCTGCAGCC
TC-ACCAACCATTCTCCCAGCAACCACAACAAATATTTCCCCA---ACCCCAACAAACAT
TCCC------CCATCAACCACAACAACAATTTCCCCAGCCTCAGCAACCACAGCAACAAT
TTCTCCAGCCCCGACAACCATTCCCCCAA-------------------------------
------------------------------------------------------------
------------------------------------------------------------
-----------------CAACCACAACAACCATAT-CCCCAG------CAACCACAACAA
CCGTTCCCCCAGACTCAACAACCCCAACAACCATTTCCCCAGTCACAGCAA-CCACAACA
ACCTTTTCCCCAGCCCCA---------------------ACAACCGCAACAATCATT-CC
CCCAGCAACGACAACCGTTGATTCAGCTATCTCTACAACAACAGATGAACCCCTGCAAGA
ATTTTCTCTTGCAGCAATGCAAACCTATGTCACTGGTGTCATCCCTCATATCAATGATCT
TGCCACGAAGTGATTGCCAGGTGATGCAGCAACAATGTTGCCAACAACTGGCACAGATTC
CTCAGCAGCTCCAGTGTGCAGCCATCCATAGTGTCGTGCATTCCATCATCATGCAGCAAG
AACAACGA------------------------------------------CAAGGCGTGC
AGATCCGGCGGCCACTGTTTCAGC------------------------TCGTTCAGGGTC
AGGGCATCATCCAACCTCAACAACCAGCTCAATTGGAGGTGATCAGGTCATTGGTATTGA
GAACTCTTCCAACCATGTGCAACGTGTATGTCTCACCTGACTGCTCCACCATCAACGCAC
CATTTGCCAGCATAGTCGTCGGCATTGGTGGCCAATGA
#FJ006607
ATGAAGACCTTATTCATCCTAACAATCCTTGCGATGGCAACAACTATCGCCACCGCGAAT
ATGCAGGTCGACCCCAGCGGCCAAGTACAATGGCCACAACAACAA-TTT-----------
------------------------------------------------------------
------------------------------------------------------------
-----------------------CCCCAGC------------------CTCAG------C
AACCACAACA------------------------ACAATTTCTCCAG---------CCCC
GA------------------------------CAACCATTCCCCCAA-------------
-----------------CAACCACAACAACCATAT-CCCCAG------CAACCACAACAA
CCGTTCCCCCAGACTCAACAACCCCAACAACCATTTCCCCAGTCCAAGCAA-CCACAACA
ACCTTTTCCCCAGCCCCA---------------------ACAACCGCAACAATCATT-CC
CCCAACAACAACCATCGTTGATTCAACAATCTCTACAACAACAGTTGAACCCATGCAAGA
ATTCCCTCTTGCAGCAATGCAAACCTGTGTCCTTGGTGTCATCCCTCTGGTCAATCATCT
TGCCACCAAGCGATTGCCAGGTGATGCGGCAACAATGTTGTCAACAACTAGCACAAATTC
CTCAGCAACTCCAGTGTGCAGCCATCCATAGCGTCGTGCATTCCATCATCATGCAGCAAG
AACAACAAGAACAACTA---------------------------------CAGGGTGTGC
AAATCCTGGTGCCACTGTCTCAACAGCAACAGGTGGGTCAAGGTATTCTCGTCCAGGGTC
AAGGCATCATCCAACCTCAACAACCAGCTCAATTGGAGGTGATCAGGTCATTGGTGTTGC
AAACTCTTCCAACCATGTGCAACGTGTATGTCCCACCTTACTGCTCCACCATCAGGGCAC
CATTTGCTAGCATAGTCGCCAGCATTGGTGGCCAATGA
#FJ006608
ATGAAGACCTTATTCATCCTAACAATCCTTGCGATGGCAACAACTATCGCCACCGCGAAT
ATGCAGGTCGACCCCAGCGGCCAAGTACAATGGCCACAACAACAA-CCATTCCGCCAGCC
CC-AACAACCATTCTACCAGCAACCACAACACACATTTCCCCA---ACCCCAACAAACAT
TCCC------CCATCAACCACAACAGCAATTTCCCCAGCCCCA-----------------
------------------------------------------------------------
------------------------------------------------------------
------------------------------------------------------------
------------------------------------------------------------
------------------------------------------------------------
---------------------------------------ACAACCGCAACAATCATT-CC
CCCAGCAACAACAACCGTTGATTCAGCCATATCTACAACAACAGATGAACCCTTGCAAGA
ATTACCTCTTACAGCAATGCAACCCTGTGTCATTGGTGTCATCCCTCGTGTCAATGATCT
TGCCACGAAGTGATTGCCAGGTGATGCAGCAACAATGTTGCCAACAACTAGCACAGATTC
CTCGCCAGCTCCAGTGTGCAGCCATCCATAGCGTCGTGCATTCCATCGTCATGCAGCAAG
AACAACAA------------------------------------------CAAGGCATAC
AGATCCTCCGGCCACTGTTTCAGC------------------------TCGTCCAAGGTC
AGGGCATCATCCAACCTCAACAACCAGCTCAATATGAGGTGATCAGGTCATTGGTATTGA
GAACCCTTCCAAACATGTGCAACGTGTATGTCCGACCTGACTGCTCCACCATCAACGCAC
CATTTGCCAGCATAGTCGCCGGCATCAGTGGACAATGA
#FJ006609
ATGAAGACCTTACTCATCCTGACAATCCTTGCGATGGCAATAACCATCGCCACCGCCAAT
ATGCAGGCCGACCCTAGCGGCCAAGTACAATGGCCGCAACAACAA-CCATTCCTGCAGCC
TC-ACCAACCATTCTCCCAGCAACCACAACAAATATTTCCCCA---ACCCCAACAAACAT
TCCC------CCATCAACCACAACAACAATTTCCCCAGCCTCAGCAACCA----------
-----------CAACAACAATTTCTCCAGC------------------CCCGA------C
AACCA----------------------------------TTCCC--------------CC
A-----------------------------------------------------------
----------------ACAACCACAACAACCATAT-CCCCAG------CAACCCCAACAA
CCATTCCCCCAGCCTCAACAACCCCAACAACAATTTCCCCAGTCACAGCAA-CCACAACA
ACCTTTTCCCCAGCCCCAACAACAATTCCTGCAGCCCCAACAACCGCAACAATCATT-CC
CCCAGCAACAACAACCGTTGATTCAGCCATATCTACAACAACAGATGAACCCTTGCAAGA
ATTACCTCTTACAACAATGCAACCCTGTGTCATTGGTGTCATCCCTCGTGTCAATGATAT
TGCCACGAAGTGATTGCCAGGTGATGCAGCAACAATGTTGCCAACAACTAGCACAGATTC
CTCGCCAGCTCCAGTGTGCAGCCATCCATAGCGTCGTGCATTCCATCGTCATGCAGCAAG
AACAACAA------------------------------------------CAAGGCATAC
AGATCCTCCGGCCACTGTTTCAGC------------------------TCGTCCAAGGTC
AGGGCATCATCCAACCTCAACAACCAGCTCAATATGAGGTGATCAGGTCATTGGTATTGA
GAACCCTTCCAAACATGTGCAACGTGTATGTCCGACCTGACTGCTCCACCATCAACGCAC
CATTTGCCAGCATAGTCGCCGGCATCAGTGGACAATGA
#FJ006610
ATGAAGACCTTATTCATCCTAACAATCCTTGCGATGGCAACAACTATCGCCACCGCGAAT
ATGCAGGTCGACCCCAGCGGCCAAGTACAATGGCCACAACAACAA-CCATTCCGCCAGCC
CC-AACAACCATTCTACCAGCAACCACAACACACATTTCCCCA---ACCCCAACAAACAT
TCCC------CCATCAACCACAACAACAATTTCCCCAGCCCCAGCAACCA----------
-----------CAACAACAATTTCCGCAGC------------------CCCAG------C
AACCACAACA------------------------ACCATTTCCCCAG---------CCCC
A-----------------------------------------------------------
----------------ACAAGCCCAACTACCATTT-CCCCAA------CAACCACAACAA
CCATTCCCCCAGCCTCAACAACCCCAACAACCATTTCCCCAGTCACAGCAA-CCACAACA
ACCTTTTCCCCAGCCCCA---------------------ACAACCGCAACAATCATT-CC
CCCAGCAACAACAACCGTTGATTCAGCCATATCTACAACAACAGATGAACCCTTGCAAGA
ATTACCCCTTACAGCAATGCAACCCTGTGTCATTGGTGTCATCCCTCGTGTCAATGATCT
TGCCACGAAGTGATTGCCAGGTGATGCAGCAACAATGTTGCCAACAACTAGCACAGATTC
CTCGCCAGCTCCAGTGTGCAGCCATCCATAGCGTCGTGCATTCCATCGTCATGCAGCAAG
AACAACAA------------------------------------------CAAGGCATAC
AGATCCTCCGGCCACTGTTTCAGC------------------------TCGTCCAAGGTC
AGGGCATCATCCAACCTCAACAACCAGCTCAATATGAGGTGATCAGGTCATTGGTATTGA
GAACCCTTCCAAACATGTGCAACGTGTATGTCCGACCTGACTGCTCCACCATCAACGCAC
CATTTGCCAGCATAGTCGCCGGCATCAGTGGACAATGA
#FJ006611
ATGAAGACCTTACTCATCCTGACAATCCTTGCGATGGCAATAACCATCGGCACCGCCAAT
ATCCAGGTCGACCCTAGCGGCCAAGTACAATGGCTACAACAACAA-CTAGTCCCCCAGCT
CC-AACAGCCATTATCCCAGCAACCACAACAAACATTTCCCCA---ACCTCAACAAACAT
TCCC------CCATCAACCACAACAACAATTTTCCCAGCCTCAGCAACCA----------
-----------CAACAACAATTTATCCAGC------------------CCCAA------C
AACCA----------------------------------TTCCC--------------CC
A-----------------------------------------------------------
----------------ACAACCACAACAAACATAT-CCCCAG------CGACCACAACAA
CCATTCCCCCAGACTCAACAACCCCAACAACCATTTCCCCAGTCCCAGCAA-CCACAACA
ACCTTTTCCCCAGCCCCAACAACAATTCCCGCAGCCCCAACAACCACAACAATCATT-CC
CCCAACAACAACAACCGTTGATTCAGCCATATCTACAACAACAGATGAACCCTTGCAAGA
ATTACCTCTTACAACAATGCAACCCTGTGTCATTGGTGTCATCCCTCGTGTCAATGATAT
TGCCACGAAGTGATTGCCAGGTGATGCAGCAACAATGTTGCCAACAACTAGCACAGATTC
CTCGCCAGCTCCAGTGTGCAGCCATCCATAGCGTCGTGCATTCCATCGTCATGCAGCAAG
AACAACAA------------------------------------------CAAGGCATAC
AGATCCTCCGGCCACTGTTTCAGC------------------------TCGTCCAAGGTC
AGGGCATCATCCAACCTCAACAACCAGCTCAATATGAGGTGATCAGGTCATTGGTATTGA
GAACCCTTCCAAACATGTGCAACGTGTATGTCCCACCTTACTGCTCCACCATCAGGGCAC
CATTTGCTAGCATAGTCGCCAGCATTGGTGGCCAATGA
#FJ006612
ATGAAGACCTTACTCATCCTAACAATCCTTGCGATGGCAACAACCATCGCCACCGCCAAT
ATGCAAGTCGACCCCAGCGGCCAAGTACAATGGCCACAACAACAA-CCATTCCCCCAGCC
CC-AACAACCATTCTGCCAGCAACCACAACGAACTATTCCCCA---ACCCCATCAAACAT
TCCA------CCATCAACCACAACAAACATTTCCCCAACCCCAACAAACATACC------
CCCATCAACCACAACAACAATTTCCGCAGC------------------CCCAA------C
AACCACAACA------------------------A-------------------------
------------------------------------------------------------
------------------------------------------------------------
----------------------------------------------------------T-
-----------------------------------------------------CATT-CC
CCCAACAACAACAACCGGCGATTCAGTCATTTCTACAACAACAGATGAACCCCTGCAAGA
ATTTCCTCTTGCAGCAATGCAACCATGTGTCATTGGTGTCATCTCTCGTGTCAATAATTT
TGCCACGAAGTGATTGCCAGGTGATGCAGCAACAATGTTGCCAACAACTAGCACAAATTC
CTCAACAGCTCCAGTGCGCAGCCATCCACAGCGTCGCGCATTCCATCATCATGCAACAAG
AACAACAA------------------------------------------CAAGGCGTGC
CGATCCTGCGGCCACTATTTCAGC------------------------TCGCCCAGGGTC
TGGGTATCATCCAACCTCAACAACCAGCTCAATTGGAGGGGATCAGGTCATTGGTATTGA
AAACTCTTCCAACCATGTGCAACGTGTATGTGCCACCTGACTGCTCCACCATCAACGCAC
CATTTGCCAGCATAGTCGTCGGCATTGGTGGCCAATGA
#FJ006613
ATGAAGACCTTATTCATCCTAACAATCCTTGCGATGGCAACAACTATCGCCACCGCGAAT
ATGCAGGTCGACCCCAGCGGCCAAGTACAATGGCCACAACAACAA-CCATTCCGCCAGCC
CC-AACAACCATTCTACCAGCAACCACAAC------------------------------
------------------------ACACATTTCCCCAACCCCAACAAACATTCC------
CCCATCAACCACAACAACAATTTCCCCAGC------------------CCCAG------C
AACCACAACA------------------------ACAATTTCCGCAG---------CCCC
AA------------------------------CAA-------------------------
------------------------------------------------------------
----------------------------------------------------CCACAACA
ACCTTTTCCCCAGCCCCAACAACAATTTCCGCAGCCCCAACAACCACAACAATCATT-CC
CCCAACAACAACAACCGGCGATTCAGTCATTTCTACAACAACAGATGAACCCCTGCAAGA
ATTTCCTCTTGCAGCAATGCAACCATGTGTCATTGGTGTCATCTCTCGTGTCAATAATTT
TGCCACGAAGTGATTGCCAGGTGATGCAGCAACAATGTTGCCAACAACTAGCACAAATTC
CTCAACAGCTCCAGTGCGCAGCCATCCACAGCGTCGCGCATTCCATCATCATGCAACAAG
AACAACAA------------------------------------------CAAGGCGTGC
CGATCCTGCGGCCACTATTTCAGC------------------------TCGCCCAGGGTC
TGGGTATCATCCAACCTCAACAACCAGCTCAATTGGAGGGGATCAGGTCATTGGTATTGA
AAACTCTTCCAACCATGTGCAACGTGTATGTGCCACCTGACTGCTCCACCATCAACGTAC
CATATGCCAACATAGACGATGGCATTGGTGGCCAATGA
#FJ006692
ATGAAGACCTTACTCATCCTGACGATCCTTGCGATGGCAATAACCATCAGCACCGCCAAT
ATGCAGGTCGACCCTAGCGGCCAAGTACAATGGCCACAACAACAA-CTAGTCCCCCAGCT
CC-AACAACCATTATCCCAGCAACCACAACAAGCATTTCCCCA---ACCCCAACAAACAT
TCCC------CCATCAACCACAACAACAAGTTCCCCAGCCTCAGCAACCACAACAACCAT
TTCTCCAACCCCAACAAGCATTCCCCCAACAACCACAACAACCATTCCCCCAGACTCAAC
AACCACAACAACCATTTCCCCAACAACCACAACAACCATTCCCCCAGACTCAACAACCCC
AACAACTATTTCCCCAGTCCCAACAACCACAACAACCATATCCCCAGCAACCACAACAAC
CATTCCCCCAGACTCAACAACCCCAACAACAATTT-CCCCAGTCCCAGCAACCACAGCAA
CTATTCCCCCAGACTCAACAACCCCAACAACAATTTCCCCAGTCCCAGCAA-CCACAACA
ACCATTTCCCCAGCCCCAACAACAATTCCCACAGCCCCAACAACCGCAACAATCATT-CC
CCCAGCAACAACGACCGTTCATTCAACCATCTCTACAACAACGGTTGAACCCATGCAAGA
ATATCCTCTTGCAACAATGCGAACCTGCGTCATTGGTGTCATCCCTCTGGTCGATAATCT
GGCCACAAAACGATTGCCAAGTGATGCAGCAACAATGCTGCCAAGAACTAGCACAGATTC
CTCAGCAGCTCCAGTGCGCAGCCATCCATAGCGTCGTGCATTCCATCATCATGCAGCAGC
AGCAACAACAACAACAACAACAACAACAACAACAA---------------CAAGGCATGC
ATATCCTACTGCCACTATCTCAACAACAACAGGTGGGTCAAGGTACTCTCGTCCAAGGCC
AGGGCATCATCCAACCTCAACAACCAGCTCAATTGGAGGCGATCAGGTCATTGGTGATGC
AAACTCTTCCAACCATGTGCAACGTGTACGTCCCACCTGAGTGCTCCATGATCAGGGCAC
CATTTGCCAGCATAGTCGCGGGGATAGGTGGCCAATGA
#FJ006693
ATGAAGACCTTACTCATCCTAACAATCCTTGCGATGGCAACAACCATCGCCACTGCCAAT
ATGCAAGTTGACCCCAGCGGCCAAGTACAATGGCCACAACAACAA-CCATTCCCCCAGCC
CC-AACAACCATTCTGCCAGCAACCACAACAAACTATTCCCCA---ACCCCATCAAACAT
TCCC------CCATCAACCACAACAAACATCTCCCCAACCCCAACAAACATACC------
CCTATCAACCACAACAACAATTTCCCCAGA------------------CCCAG------C
AACCACAACA------------------------ACCATTTCCCGAG---------CCCC
AA------------------------------CAAACATTCCCCCA--------------
----------------ACAACCCCAACTACCATTT-CCCCAA------CAACCCCAACAA
CCATTACCCCAGCCTCAACAACCCCAACAACAATTTCCCCAGCCACAGCAA-CCACAACA
ACCTTTTCCCCAGCCCCAACAACAATTCACGCAGCCCCAACAACTGCAACAATCATC-CC
CCCAGCAACAACAACTGTTGATTCAGCTATCTCTCCAACAACAGATGAACCCCTGCAAGA
ATTTCCTCTTGCAGCAATGCAACCCTGTGTCACTGTTGTCATCCATCATGTCAATGATCT
TGCCACGAAGTGATTGCCAGGTGATGCAACAACAATGTTGCCAACAACTAGCACAGGTTC
CTCAGCAGCTCCAGTGCGCAGCCATCCATAGCGTCGTGCATTCCATCATCATGCAGCAAG
AACAAAGA------------------------------------------CAAGGCGTGC
AGATCCGGCGACCATTGTTTCAGC------------------------TCGTCCAGGGTC
AGGGCATCATCCAACCTCAACAACCAGCTCAATTGGAGGTGATCAGGTCATTGGTATTGC
AAACTCTTCCAACCATGTGCAACGTGTATGTCTCACCTGACTGCTCCACCATCAACGCAC
CATTTGCCAGCATAGTCGTCGGCATTGGTGGCCAATGA
#FJ006694
ATGAAGACCTTACTCATCCTAACAATCCTTGCGATGGCAACAACCATCGCCACTGCCAAT
ATGCAAGTTGACCCCAGCGGCCAAGTACAATGGCCACAACAACAA-CCATTCCCCCAGCC
CC-AACAACCATTCTGCCAGCAACCACAACAAACTATTCCCCA---ACCCCATCAAACAT
TCCC------CCATCAACCACAACAAACATCTCCCCAACCCCAACAAACATACC------
CCTATCAACCACAACAACAATTTCCCCAGA------------------CCCAG------C
AACCACAACA------------------------ACCATTTCCCGAG---------CCCC
AA------------------------------CAAACATTCCCCCA--------------
----------------ACAACCCCAACTACCATTT-CCCCAA------CAACCCCAACAA
CCATTACCCCAGCCTCAACAACCCCAACAACAATTTCCCCAGCCACAGCAA-CCACAACA
ACCTTTTCCCCAGCCCCAACAACAATTCACGCAGCCCCAACAACTGCAACAATCATC-CC
CCCAGCAACAACAACTGTTGATTCAACTATCTCTCCAACAACAGATGAACCCCTGCAAGA
ATTTCCTCTTGCAGCAATGCAACCCTGTGTCACTGTTGTCATCCATCATGTCAATGATCT
TGCCACGAAGTGATTGCCAGGTGATGCAACAACAATGTTGCCAACAACTAGCACAGGTTC
CTCAGCAGCTCCAGTGCGCAGCCATCCATAGCGTCGTGCATTCCATCATCATGCAGCAAG
AACAAAGA------------------------------------------CAAGGCGTGC
AGATCCGGCGACCATTGTTTCAGC------------------------TCGTCCAGGGTC
AGGGCATCATCCAACCTCAACAACCAGCTCAATTGGAGGTGATCAGGTCATTGGTATTGC
AAACTCTTCCAACCATGTGCAACGTGTATGTCTCACCTGACTGCTCCACCATCAACGCAC
CATTTGCCAGCATAGTCGTCGGCATTGGTGGCCAATGA
#FJ006695
ATGAAGACCTTACTCATCTTGACGATCCTTGCGATGGCAATAACCATCAGCACCGCCAAT
TTGCAGGTCGACCCTAGCGGCCAAGTACAATGGCCACAACAACAA-CTAGTCCCCCAGCT
CC-AACAGCCATTATCCCAGCAACCACAACAAGCATTTCCCCA---ACCCCAACAAACAT
TCCC------CCATCAACCACAACAACAAGTTCCCCAGCCTCAGCAACCACAACAACCAT
TTCTCCAGCCCCAACAAGCATTCCCCCAACAACCACAACAACAATTCCCCCAGACTCAAC
AACCACAACAACCATTTCCCCAACTACCACAACAACCATTCCCCCAGACTCAACAACCCC
AACAACTATTTCCCCAGTCCCAACAACCACAACAACCATATCCCCAGCAACCACAACAAC
CATTCCCCCAGACTCAACAACCCCAACAACAATTT-CCCCAGTCCCAGCAACCACAGCAA
CTATTCCCCCAGACTCAACAACCCCAACAACAATTTCCCCAGTCCCAGCAA-CCACAACA
ACCATTTCCCCAGCCCCAACAACAATTCCCACAGCCCCAACAACCGCAACAATCATT-CC
CCCAGCAACAACGACCGTTCATTCAGCCATCTCTACAACAACGGTTGAACCCATGCAAGA
ATATCCTCTTGCAACAATGCAAACCTGCGTCATTGGTGTCATCCCTCTGGTCGATAATCT
GGCCACAAAACGATTGCCAAGTGATGCAGCAACAATGCTGCCAAGAACTAGCACAGATTC
CTCAGCAGCTCCAGTGCGCAGCCATCCATAGCGTCGTGCATTCCATCATCATGCAGCAGC
AGCAACAACAACAACAACAACAACAACAACAACAA---------------CAAGGCATGC
ATATCCTACTGCCACTATCTCAACAACAACAGGTGGGTCAAGGTACTCTCGTCCAAGGCC
AGGGCATCATCCAACCTCAACAACCAGCTCAATTGGAGGCGATCAGGTCATTGGTGTTGC
AAACTCTTCCAACCATGTGCAACGTGTACGTCCCACCTGAGTGCTCCATCATCAGGGCAC
CATTTGCCAGCATAGTCGCGGGGATAGGTGGCCAATGA
#FJ006696
ATGAAGACCTTACTCGTCCTAACAATCCTTGCGATGGCAACAACCATCGCCACTGCCAAT
ATGCAAGTTGACCCCAGCGGCCAAGTACAATGGCCACAACAACAA-CCATTCCCCCAGCC
CC-AACAACCATTCTGCCAGCAACCACAACAAACTATTCCCCA---ACCCCATCAAACAT
TCCC------CCATCAACCACAACAAACATCTCCCCAACCCCAACAAACATACC------
CCTATCAACCACAACAACAATTTCCCCAGA------------------CCCAG------C
AACCACAACA------------------------ACCATTTCCCGAG---------CCCC
AA------------------------------CAAACATTCCCCCA--------------
----------------ACAACCCCAACTACCATTT-CCCCAA------CAACCCCAACAA
CCATTACCCCAGCCTCAACAACCCCAACAACAATTTCCCCAGCCACAGCAA-CCACAACA
ACCTTTTCCCCAGCCCCAACAACAATTCACGCAGCCCCAACAACTGCAACAATCATC-CC
CCCAGCAACAACAACTGTTGATTCAACTATCTCTCCAACAACAGATGAACCCCTGCAAGA
ATTTCCTCTTGCAGCAATGCAACCCTGTGTCACTGTTGTCATCCATCATGTCAATGATCT
TGCCACGAAGTGATTGCCAGGTGATGCAACAACAATGTTGCCAACAACTAGCACAGGTTC
CTCAGCAGCTCCAGTGCGCAGCCATCCATAGCGTCGTGCATTCCATCATCATGCAGCAAG
AACAAAGA------------------------------------------CAAGGCGTGC
AGATCCGGCGACCATTGTTTCAGC------------------------TCGTCCAGGGTC
AGGGCATCATCCAACCTCAACAACCAGCTCAATTGGAGGTGATCAGGTCATTGGTATTGC
AAACTCTTCCAACCATGTGCAACGTGTATGTCTCACCTGACTGCTCCACCATCAACGCAC
CATTTGCCAGCATAGTCGTCGGCATTGGTGGCCAATGA
#FJ006697
ATGAAGACCTTACTCATCCTAACAATCCTTGCGATGGCAACAACCATCGCCACTGCCAAT
ATGCAAGTTGACCCCAGCGGCCAAGTACAATGGCCACAACAACAA-CCATTCCCCCAGCC
CC-AACAACCATTCTGCCAGCAACCACAACAAACTATTCCCCA---ACCCCATCAAACAT
TCCC------CCATCAACCACAACAAACATCTCCCCAACCCCAACAAACATACC------
CCTATCAACCACAACAACAATTTCCCCAGA------------------CCCAG------C
AACCACAACA------------------------ACCATTTCCCGAG---------CCCC
AA------------------------------CAAACATTCCCCCA--------------
----------------ACAACCCCAACTACCATTT-CCCCAA------CAACCCCAACAA
CCATTACCCCAGCCTCAACAACCCCAACAACAATTTCCCCAGCCACAGCAA-CCACAACA
ACCTTTCCCCCAGCCCCAACAACAATTCACGCAGCCCCAACAACTGCAACAATCATC-CC
CCCAGCAACAACAACTGTTGATTCAACTATCTCTCCAACAACAGATGAACCCCTGCAAGA
ATTTCCTCTTGCAGCAATGCAACCCTGTGTCACTGTTGTCATCCATCATGTCAATGATCT
TGCCACGAAGTGATTGCCAGGTGATGCAACAACAATGTTGCCAACAACTAGCACAGGTTC
CTCAGCAGCTCCAGTGCGCAGCCATCCATAGCGTCGTGCATTCCATCATCATGCAGCAAG
AACAAAGA------------------------------------------CAAGGCGTGC
AGATCCGGCGACCATTGTTTCAGC------------------------TCGTCCAGGGTC
AGGGCATCATCCAACCTCAACAACCAGCTCAATTGGAGGTGATCAGGTCATTGGTATTGC
AAACTCTTCCAACCATGTGCAACGTGTATGTCTCACCTGACTGCTCCACCATCAACGCAC
CATTTGCCAGCATAGTCGTCGGCATTGGTGGCCAATGA
#FJ006698
ATGAAGACCTTACTCATCCTAACAATCCTTGCGATGGCAACAACCATCGCCACTGCCAAT
ATGCAAGTTGACCCCAGCGGCCAAGTACAATGGCCACAACAACAA-CCATTCCCCCAGCC
CC-AACAACCATTCTGCCAGCAACCACAACAAACTATTCCCCA---ACCCCATCAAACAT
TCCC------CCATCAACCACAACAAACATCTCCCCAACCCCAACAAACATACC------
CCTATCAACCACAACAACAATTTCCCCAGA------------------CCCAG------C
AACCACAACA------------------------ACCATTTCCCGAG---------CCCC
AA------------------------------CAAACATTCCCCCA--------------
----------------ACAACCCCAACTACCATTT-CCCCAA------CAACCTCAACAA
CCATTACCCCAGCCTCAACAACCCCAACAACAATTTCCCCAGCCACAGCAA-CCACAACA
ACCTTTTCCCCAGCCCCAACAACAATTCACGCAGCCCCAACAACTGCAACAATCATC-CC
CCCAGCAACAACAACTGTTGATTCAACTATCTCTCCAACAACAGATGAACCCCTGCAAGA
ATTTCCTCTTGCAGCAATGCAACCCTGTGTCACTGTTGTCATCCATCATGTCAATGATCT
TGCCACGAAGTGATTGCCAGGTGATGCAACAACAATGTTGCCAACAACTAGCACAGGTTC
CTCAGCAGCTCCAGTGCGCAGCCATCCATAGCGTCGTGCATTCCATCATCATGCAGCAAG
AACAAAGA------------------------------------------CAAGGCGTGC
AGATCCGGCGACCATTGTTTCAGC------------------------TCGTCCAGGGTC
AGGGCATCATCCAACCTCAACAACCAGCTCAATTGGAGGTGATCAGGTCATTGGTATTGC
AAACTCTTCCAACCATGTGCAACGTGTATGTCTCACCTGACTGCTCCACCATCAACGCAC
CATTTGCCAGCATAGTCGTCGGCATTGGTGGCCAATGA
#FJ006699
ATGAAGACCTTACTCATCCTAACAATCCTTGCGATGGCAACAACCATCGCCACTGCCAAT
ATGCAAGTTGACCCCAGCGGCCAAGTACAATGGCCACAACAACAA-CCATTCCCCCAGCC
CC-AACAACCATTCTGCCAGCAACCACAACAAACTATTCCCCA---ACCCCATCAAACAT
TCCC------CCATCAACCACAACAAACATCTCCCCAACCCCAACAAACATACC------
CCTATCAACCACAACAACAATTTCCCCAGA------------------CCCAG------C
AACCACAACA------------------------ACCATTTCCCGAG---------CCCC
AA------------------------------CAAACATTCCCCCA--------------
----------------ACAACCCCAACTACCATTT-CCCCAA------CAACCCCAACAA
CCATTACCCCAGCCTCAACAACCCCAACAACAATTTCCCCAGCCACAGCAA-CCACAACA
ACCTTTTCCCCAGCCCCAACAACAATTCACGCAGCCCCAACAACTGCAACAATCATC-CC
CCCAGCAACAACAACTGTTGATTCAACTATCTCTCCAACAACAGATGAACCCCTGCAAGA
ATTTCCTCTTGCAGCAATGCAACCCTGTGTCACTGTTGTCATCCATCATGTCAATGATCT
TGCCACGAAGTGATTGCCAGGTGATGCAACAACAATGTTGCCAACAACTAGCACAGGTTC
CTCAGCAGCTCCAGTGCGCAGCCATCCATAGCGTCGTGCATTCCATCATCATGCAGCAAG
AACAAAGA------------------------------------------CAAGGCGTGC
AGATCCGGCGACCATTGTTTCAGC------------------------TCGTCCAGGGTC
AGGGCATCATCCAACCTCAACAACCAGCTCAATTGGAGGTGATCAGGTCATTGGTATTGC
AAACTCTTCCAACCATGTGCAACGTGTATGTCTCACCTGACTGCTCCACCATCAACGCAC
CATTTGCCAGCATAGTCGTCGGCATTGGTGGCCAATGA
#FJ006700
ATGAAGACCTTACTCATCCTAACAATCCTTGCGATGGCAACAACCATCGCCACTGCCAAT
ATGCAAGTTGACCCCAGCGGCCAAGTACAATGGCCACAACAACAA-CCATTCCCCCAGCC
CC-AACAACCATTCTGCCAGCAACCACAACAAACTATTCCCCA---ACCCCATCAAACAT
TCCC------CCATCAACCACAACAAACATCTCCCCAACCCCAACAAACATACC------
CCTATCAACCACAACAACAATTTCCCCAGA------------------CCCAG------C
AACCACAACA------------------------ACCATTTCCCGAG---------CCCC
AA------------------------------CAAACATTCCCCCA--------------
----------------ACAACCCCAACTACCATTT-CCCCAA------CAACCCCAACAA
CCATTACCCCAGCCTCAACAACCCCAACAACAATTTCCCCAGCCACAGCAA-CCACAACA
ACCTTTTCCCCAGCCCCAACAACAATTCACGCAGCCCCAACAACTGCAACAATCATC-CC
CCCAGCAACAACAACTGTTGATTCAACTATCTCTCCGACAACAGATGAACCCCTGCAAGA
ATTTCCTCTTGCAGCAATGCAACCCTGTGTCACTGTTGTCATCCATCATGTCAATGATCT
TGCCACGAAGTGATTGCCAGGTGATGCAACAACAATGTTGCCAACAACTAGCACAGGTTC
CTCAGCAGCTCCAGTGCGCAGCCATCCATAGCGTCGTGCATTCCATCATCATGCAGCAAG
AACAAAGA------------------------------------------CAAGGCGTGC
AGATCCGGCGACCATTGTTTCAGC------------------------TCGTCCAGGGTC
AGGGCATCATCCAACCTCAACAACCAGCTCAATTGGAGGTGATCAGGTCATTGGTATTGC
AAACTCTTCCAACCATGTGCAACGTGTATGTCTCACCTGACTGCTCCACCATCAACGCAC
CATTTGCCAGCATAGTCGTCGGCATTGGTGGCCAATGA
#FJ006701
ATGAAGACCTTACTCATCCTAACAATCCTTGCGATGGCAACAACCATCGCCACTGCCAAT
ATGCAAGTTGACCCCAGCGGCCAAGTACAATGGCCACAACAACAA-CCATTCCCCCAGCC
CC-AACAACCATTCTGCCAGCAACCACAACAAACTATTCCCCA---ACCCCATCAAACAT
TCCC------CCATCAACCACAACAAACATCTCCCCAACCCCAACAAACATACC------
CCTATCAACCACAACAACAATTTCCCCAGA------------------CCCAG------C
AACCACAACA------------------------ACCATTTCCCGAG---------CCCC
AA------------------------------CAAACATTCCCCCA--------------
----------------ACAACCCCAACTACCATTT-CCCCAA------CAACCCCAACAA
CCATTACCCCAGCCTCAACAACCCCAACAACAATTTCCCCAGCCACAGCAA-CCACAACA
ACCTTTTCCCCAGCCCCAACAACAATTCACGCAGCCCCAACAACTGCAACAATCATC-CC
CCCAGCAACAACAACTGTTGATTCAACTATCTCTCCAACAACAGATGAACCCCTGCAAGA
ATTTCCTCTTGCAGCAATGCAACCCTGTGTCACTGTTGTCATCCATCATGTCAATGATCT
TGCCACGAAGTGATTGCCAGGTGATGCAACAACAATGTTGCCAACAACTAGCACAGGTTC
CTCAGCAGCTCCAGTGCGCAGCCATCCATAGCGTCGTGCATTCCATCATCATGCAGCAAG
AACAAAGA------------------------------------------CAAGGCGTGC
AGATCCGGCGACCATTGTTTCAGC------------------------TCGTCCAGGGTC
AGGGCATCATCCAACCTCAACAACCAGCTCAATTGGAGGTGATCAGGTCATTGGTATTGC
AAACTCTTCCAACCATGTGCAACGTGTATGTCTCACCTGACTGCTCCACCATCAACGCAC
CATTTGCCAGCATAGTCGTCGGCATTGGTGGCCAATGA
#FJ006702
ATGAAGACCTTACTCATCCTAACAATCCTTGCGATGGCAACAACCATCGCCACTGCCAAT
ATGCAAGTTGACCCCAGCGGCCAAGCACAATGGCCACAACAACAA-CCATTCCCCCAGCC
CC-AACAACCATTCTGCCAGCAACCACAACAAACTATTCCCCA---ACCCCATCAAACAT
TCCC------CCATCAACCACAACAAACATCTCCCCAACCCCAACAAACATACC------
CCTATCAACCACAACAACAATTTCCCCAGA------------------CCCAG------C
AACCACAACA------------------------ACCATTTCCCGAG---------CCCC
AA------------------------------CAAACATTCCCCCA--------------
----------------ACAACCCCAACTACCATTT-CCCCAA------CAACCCCAACAA
CCATTACCCCAGCCTCAACAACCCCAACAACAATTTCCCCAGCCACAGCAA-CCACAACA
ACCTTTTCCCCAGCCCCAACAACAATTCACGCAGCCCCAACAACTGCAACAATCATC-CC
CCCAGCAACAACAACTGTTGATTCAACTATCTCTCCAACAACAGATGAACCCCTGCAAGA
ATTTCCTCTTGCAGCAATGCAACCCTGTGTCACTGTTGCCATCCATCATGTCAATGATCT
TGCCACGAAGTGATTGCCAGGTGATGCAACAACAATGTTGCCAACAACTAGCACAGGTTC
CTCAGCAGCTCCAGTGCGCAGCCATCCATAGCGTCGTGCATTCCATCATCATGCAGCAAG
AACAAAGA------------------------------------------CAAGGCGTGC
AGATCCGGCGACCATTGTTTCAGC------------------------TCGTCCAGGGTC
AGGGCATCATCCAACCTCAACAACCAGCTCAATTGGAGGTGATCAGGTCATTGGTATTGC
AAACTCTTCCAACCATGTGCAACGTGTATGTCTCACCTGACTGCTCCACCATCAACGCAC
CATTTGCCAGCATAGTCGTCGGCATTGGTGGCCAATGA
#FJ006652
ATGAAGACCTTATTCGTGCTAACAATCCTTGCGATGGCAACAACTATCGCCACCGCGAAT
ATGCACGTCGACCCCAGCGGCCAAGTACAATGGCCACAACAACAA-CCATTCCGCCAGCC
CC-AACAACCATTCTACCAGCAACCACAACAAACATTTCCCCA---ACCCCAACAAACAT
TCCC------CCATCAACCACAACAACAATTTCCCCAGCCCCAGCAACCA----------
-----------CAACAACAATTTCCGCAGC------------------CCCAG------C
AACCACAACA------------------------ACCATTTTCCTAG---------CCCC
A-----------------------------------------------------------
----------------ACAAGCTCAACTACCATTT-CCCCAA------CAACCACAACAA
CCATTCCCCCAGCCTCAACAACCCCAACAACCATTTCCCCAGTCACAGCAA-CCACAACA
ACCTTTTCCCCAGCCCCA---------------------ACAACCGCAACAATCATT-CC
CCCAGCAACAACAACCATTGATTCAGCCATATCTACAACAACGGATGAACCCTTGCAAGA
ATTACCTCTTGCAGCAATGCAACCCTGTGTCATTGGTGTCATCCCTCGTGTCAATGATCT
TGCCACGAAGTGATTGCCAGGTGATGCAGCAACAATGTTGCCAACAACTAGCACAGATTC
CTCGCCAGCTCCAGTGTGCAGCCATCCATAGCGTCGTGCATTCCATCATCATGCAGCAAG
AACAACAA------------------------------------------CAAGGCATAC
AGATCCTCCGGCCACTGTTTCAGC------------------------TCGTCCAAGGTC
AGGGCATCATCCAACCTCAACAACCAGCTCAATATGAGGTGATCAGGTCATTGGTACTGA
GAACCCTTCCAAACATGTGCAACGTGTATGTCCGACCTGACTGCTCCACCATCAACGCAC
CATTTGCCAGCATAGTCGCCAGCATCAGTGGACAATGA
#FJ006653
ATGAAGACCTTATTCGTGCTAACAATCCTTGCGATGGCAACAACTATCGCCACCGCGAAT
ATGCACGTCGACCCCAGCGGCCAAGTACAATGGCCACAACAACAA-CCATTCCGCCAGCC
CC-AACAACCATTCTACCAGCAACCACAACAAACATTTCCCCA---ACCCCAACAAACAT
TCCC------CCATCAACCACAACAACAATTTCCCCAGCCCCAGCAACCA----------
-----------CAACAACAATTTCCGCAGC------------------CCCAG------C
AACCACAACA------------------------ACCATTTTCCTAG---------CCCC
A-----------------------------------------------------------
----------------ACAAGCTCAACTACCATTT-CCCCAA------CAACCACAACAA
CCATTCCCCCAGCCTCAACAACCCCAACAACCATTTCCCCAGTCACAGCAA-CCACAACA
ACCTTTTCCCCAGCCCCA---------------------ACAACCGCAACAATCATT-CC
CCCAGCAACAACAACCATTGATTCAGCCATATCTACAACAACGGATGAACCCTTGCAAGA
ATTACCTCTTGCAGCAATGCAACCCTGTGTCATTGGTGTCATCCCTCGTGTCAATGATCT
TGCCACGAAGTGATTGCCAGGTGATGCAGCAACAATGTTGCCAACAACTAGCACAGATTC
CTCGCCAGCTCCAGTGTGCAGCCATCCATAGCGTCGTGCATTCCATCATCATGCAGCAAG
AACAACAA------------------------------------------CAAGGCGTAC
AGATCCTCCGGCCACTGTTTCAGC------------------------TCGTCCAAGGTC
AGGGCATCATCCAACCTCAACAACCAGCTCAATATGAGGTGATCAGGTCATTGGTATTGA
GAACCCTTCCAAACATGTGCAACGTGTATGTCCGACCTGACTGCTCCACCATCAACGCAC
CATTTGCCAGCATAGTCGCCAGCATCAGTGGACAATGA
#FJ006654
ATGAAGACCTTATTCGTGCTAACAATCCTTGCGATGGCAACAACTATCGCCACCGCGAAT
ATGCACGTCGGCCCCAGCGGCCAAGTACAATGGCCACAACAACAA-CCATTCCGCCAGCC
CC-AACAACCATTCTACCAGCAACCACAACAAACATTTCCCCA---ACCCCAACAAACAT
TCCC------CCATCAACCACAACAACAATTTCCCCAGCCCCAGCAACCA----------
-----------CAACAACAATTTCCGCAGC------------------CCCAG------C
AACCACAACA------------------------ACCATTTTCCTAG---------CCCC
A-----------------------------------------------------------
----------------ACAAGCTCAACTACCATTT-CCCCAA------CAACCACAACAA
CCATTCCCCCAGCCTCAACAACCCCAACAACCATTTCCCCAGTCACAGCAA-CCACAACA
ACCTTTTCCCCAGCCCCA---------------------ACAACCGCAACAATCATT-CC
CCCAGCAACAACAACCATTGATTCAGCCATATCTACAACAACGGATGAACCCTTGCAAGA
ATTACCTCTTGCAGCAATGCAACCCTGTGTCATTGGTGTCATCCCTCGTGTCAATGATCT
TGCCACGAAGTGATTGCCAGGTGATGCAGCAACAATGTTGCCAACAACTAGCACAGATTC
CTCGCCAGCTCCAGTGTGCAGCCATCCATAGCGTCGTGCATTCCATCATCATGCAGCAAG
AACAACAA------------------------------------------CAAGGCATAC
AGATCCTCCGGCCACTGTTTCAGC------------------------TCGTCCAAGGTC
AGGGCATCATCCAACCTCAACAACCAGCTCAATATGAGGTGATCAGGTCATTGGTATTGA
GAACCCTTCCAAACATGTGCAACGTGTATGTCCGACCTGACTGCTCCACCATCAACGCAC
CATTTGCCAGCATAGTCGCCAGCATCAGTGGACAATGA
#FJ006655
ATGAAGACCTTATTCGTGCTAACAATCCTTGCGATGGCAACAACTATCGCCACCGCGAAT
ATGCACGTCGACCCCAGCGGCCAAGTACAATGGCCACAACAACAA-CCATTCCGCCAGCC
CC-AACAACCATTCTACCAGCAACCACAACAAACATTTCCCCA---ACCCCAACAAACAT
TCCC------CCATCAACCACAACAACAATTTCCCCAGCCCCAGCAACCA----------
-----------CAACAACAATTTCCGCAGC------------------CCCAG------C
AACCACAACA------------------------ACCATTTTCCTAG---------CCCC
A-----------------------------------------------------------
----------------ACAAGCTCAACTACCATTT-CCCCAA------CAACCACAACAA
CCATTCCCCCAGCCTCAACAACCCCAACAACCATTTCCCCAGTCACAGCAA-CCACAACA
ACCTTTTCCCCAGCCCCA---------------------ACAACCGCAACAATCATT-CC
CCCAGCAACAACAACCATTGATTCAGCCATATCTACAACAACGGATGAACCCTTGCAAGA
ATTACCTCTTGCAGCAATGCAACCCTGTGTCATTGGTGTCATCCCTCGTGTCAATGATCT
TGCCACGAAGTGATTGCCAGGTGATGCAGCAACAATGTTGCCAACAACTAGCACAGACTC
CTCGCCAGCTCCAGTGTGCAGCCATCCATAGCGTCGTGCATTCCATCATCATGCAGCAAG
AACAACAA------------------------------------------CAAGGCATAC
AGATCCTCCGGCCACTGTTTCAGC------------------------TCGTCCAAGGTC
AGGGCATCATCCAACCTCAACAACCAGCTCAATATGAGGTGATCAGGTCATTGGTATTGA
GAACCCTTCCAAACATGTGCAACGTGTATGTCCGACCTGACTGCTCCACCATCAACGCAC
CATTTGCCAGCATAGTCGCCAGCATCAGTGGACAATGA
#FJ006656
ATGAAGACCTTATTCGTGCTAACAATCCTTGCGATGGCAACAACTATCGCCACCGCGAAT
ATGCACGTCGACCCCAGCGGCCAAGTACAATGGCCACAACAACAA-CCATTCCGCCAGCC
CC-AACAACCATTCTACCAGCAACCACAACAAACATTTCCCCA---ACCCCAACAAACAT
TCCC------CCATCAACCACAACAACAATTTCCCCAGCCCCAGCAACCA----------
-----------CAACAACAATTTCCGCAGC------------------CCCAG------C
AACCACAACA------------------------ACCATTTTCCTAG---------CCCC
A-----------------------------------------------------------
----------------ACAAGCTCAACTACCATTT-CCCCAA------CAACCACAACAA
CCATTCCCCCAGCCTCAACAACCCCAACAACCATTTCCCCAGTCACAGCAA-CCACAACA
ACCTTTTCCCCAGCCCCA---------------------ACAACCGCAACAATCATT-CC
CCCAGCAACAACAACCATTGATTCAGCCATATCTACAACAACGGATGAACCCTTGCAAGA
ATTACCTCTTGCAGCAATGCAACCCTGTGTCATTGGTGTCATCCCTCGTGTCAATGATCT
TGCCACGAAGTGATTGCCAGGTGATGCAGCAACAATGTTGCCAACAACTAGCACAGATTC
CTCGCCAGCTCCAGTGTGCAGCCATCCATAGCGTCGTGCATTCCATCATCATGCAGCAAG
AACAACAA------------------------------------------CAAGGCATAC
AGATCCTCCGGCCACTGTTTCAGC------------------------TCGTCCAAGGTC
AGGGCATCATCCAACCTCAACAACCAGCTCAATATGAGGTGATCAGGTCATTGGTATTGA
GAACCCTTCCAAACATGTGCAACGTGTATGTCCGACCTGACTGCTCCACCATCAACGCAC
CATTTGCCAGCATAGTCGCCAGCATCAGTGGACAATGA
#FJ006657
ATGAAGACCTTATTCGTGCTAACAATCCTTGCGATGGCAACAACTATCGCCACCGCGAAT
ATGCACGTCGACCCCAGCGGCCAAGTACAATGGCCACAACAACAA-CCATTCCGCCAGCC
CC-AACAACCATTCTACCAGCAACCACAACAAACATTTCCCCA---ACCCCAACAAACAT
TCCC------CCATCAACCACAACAACAATTTCCCCAGCCCCAGCAACCA----------
-----------CAACAACAATTTCCGCAGC------------------CCCAG------C
AACCACAACA------------------------ACCATTTTCCTAG---------CCCC
A-----------------------------------------------------------
----------------ACAAGCTCAACTACCATTT-CCCCAA------CAACCACAACAA
CCATTCCCCCAGCCTCAACAACCCCAACAACCATTTCCCCAGTCACAGCAA-CCACAACA
ACCTTTTCCCCAGCCCCA---------------------ACAACCGCAACAATCATT-CC
CCCAGCAACAACAACCATTGATTCAGCCATATCTACAACAACGGATGAACCCTTGCAAGA
ATTACCTCTTGCAGCAATGCAACCCTGTGTCATTGGTGTCATCCCTCGTGTCAATGATCT
TGCCACGAAGTGATTGCCAGGTGATGCAGCAACAATGTTGCCAACAACTAGCACAGATTC
CTCGCCAGCTCCAGTGTGCAGCCGTCCATAGCGTCGTGCATTCCATCATCATGCAGCAAG
AACAACAA------------------------------------------CAAGGCATAC
AGATCCTCCGGCCACTGTTTCAGC------------------------TCGTCCAAGGTC
AGGGCATCATCCAACCTCAACAACCAGCTCAATATGAGGTGATCAGGTCATTGGTATTGA
GAACCCTTCCAAACATGTGCAACGTGTATGTCCGACCTGACTGCTCCACCATCAACGCAC
CATTTGCCAGCATAGTCGCCAGCATCAGTGGACAATGA
#FJ006658
ATGAAGACCTTATTCGTGCTAACAATCCTTGCGATGGCAACAACTATCGCCACCGCGAAT
ATGCACGTCGACCCCAGCGGCCAAGTACAATGGCCACAACAACAA-CCATTCCGCCAGCC
CC-AACAACCATTCTACCAGCAACCACAACAAACATTTCCCCA---ACCCCAACAAACAT
TCCC------CCATCAACCACAACAACAATTTCCCCAGCCCCAGCAACCA----------
-----------CAACAACAATTTCCGCAGC------------------CCCAG------C
AACCACAACA------------------------ACCATTTTCCTAG---------CCCC
A-----------------------------------------------------------
----------------ACAAGCTCAACTACCATTT-CCCCAA------CAACCACAACAA
CCATTCCCC-AGCCTCAACAACCCCAACAACCATTTCCCCAGTCACAGCAA-CCACAACA
ACCTTTTCCCCAGCCCCA---------------------ACAACCGCAACAATCATT-CC
CCCAGCAACAACAACCATTGATTCAGCCATATCTACAACAACGGATGAACCCTTGCAAGA
ATTACCTCTTGCAGCAATGCAACCCTGTGTCATTGGTGTCATCCCTCGTGTCAATGATCT
TGCCACGAAGTGATTGCCAGGTGATGCAGCAACAATGTTGCCAACAACTAGCACAGATTC
CTCGCCAGCTCCAGTGTGCAGCCATCCATAGCGTCGTGCATTCCATCATCATGCAGCAAG
AACAACAA------------------------------------------CAAGGCATAC
AGATCCTCCGGCCACTGTTTCAGC------------------------TCGTCCAAGGTC
AGGGCATCATCCAACCTCAACAACCAGCTCAATATGAGGTGATCAGGTCATTGGTATTGA
GAACCCTTCCAAACATGTGCAACGTGTATGTCCGACCTGACTGCTCCACCATCAACGCAC
CATTTGCCAGCATAGTCGCCAGCATCAGTGGACAATGA
#FJ006659
ATGAAGACCTTATTCGTGCTAACAATCCTTGCGATGGCAACAACTATCGCCACCGCGAAT
ATGCACGTCGACCCCAGCGGCCAAGTACAATGGCCACAACAACAAACCATTCCGCCAGCC
CCCAACAACCATTCTACCAGCAACCACAACAAACATTTCCCCA---ACCCCAACAAACAT
TCCC------CCATCAACCACAACAACAATTTCCCCAGCCCCAGCAACCA----------
-----------CAACAACAATTTCCGCAGC------------------CCCAG------C
AACCACAACA------------------------ACCATTTTCCTAG---------CCCC
A-----------------------------------------------------------
----------------ACAAGCTCAACTACCATTTTCCCCAA------CAACCACAACAA
CCATTCCCCCAGCCTCAACAACCCCAACAACCATTTCCCCAGTCACAGCAA-CCACAACA
ACTTTTTCCCCAGCCCCA---------------------ACAACCGCAACAATCATTTCC
CCCAGCAACAACAACCATTGATTCAGCCATATCTACAACAACGGATGAACCCTTACAAGA
ATTACCTCTTGCAGCAATGCAACCCTGTGTCATTGGTGTCATCCCTCGTGTCAATGATCT
TGCCACGAAGTGATTGCCAGGTGATGCAGCAACAATGTTGCCAACAACTAGCACAGATTC
CTCGCCAGCTCCAGTGTGCAGCCATCCATAGCGTCGTGCGTTCCATCATCATGCAGCAAG
AACAACAA------------------------------------------CAAGGCATAC
AGATCCTCCGGCCACTGTTTCAGC------------------------TCGTCCAAGGTC
AGGGCATCATCCAACCTCAACAACCAGCTCAATATGAGGTGATCAGGTCATTGGTATTGA
GAACCCTTCCAAACATGTGCAACGTGTATGTCCGACCTGACTGCTCCACCATCAACGCAC
CATTTGCCAGCATAGTCGTCAGCATCAGTGGACAATGA
#FJ006660
ATGAAGACCTTATTCGTGCTAACAATCCTTGCGATGGCAACAACTATCGCCACCGCGAAT
ATGCACGTCGACCCCAGCGGCCAAGTACAATGGCCACAACAACAA-CCATTCCGCCAGCC
CC-AACAACCATTCTACCAGCAACCACAACAAACATTTCCCCA---ACCCCAACAAGCAT
TCCC------CCATCAACCACAACAACAATTTCCCCAGCCCCAGCAACCA----------
-----------CAACAACAATTTCCGCAGC------------------CCCAG------C
AACCACAACA------------------------ACCATTTTCCTAG---------CCCC
A-----------------------------------------------------------
----------------ACAAGCTCAACTACCATTT-CCCCAA------CAACCACAACAA
CCATTCCCCCAGCCTCAACAACCCCAACAACCATTTCCCCAGTCACAGCAA-CCACAACA
ACCTTTTCCCCAGCCCCA---------------------ACAACCGCAACAATCATT-CC
CCCAGCAACAACAACCATTGATTCAGCCATATCTACAACAACGGATGAACCCTTGCAAGA
ATTACCTCTTGCAGCAATGCAACCCTGTGTCATTGGTGTCATCCCTCGTGTCAATGATCT
TGCCACGAAGTGATTGCCAGGTGATGCAGCAACAATGTTGCCAACAACTAGCACAGATTC
CTCGCCAGCTCCAGTGTGCAGCCATCCATAGCGTCGTGCATTCCATCATCATGCAGCAAG
AACAACAA------------------------------------------CAAGGCATAC
AGATCCTCCGGCCACTGTTTCAGC------------------------TCGTCCAAGGTC
AGGGCATCATCCAACCTCAACAACCAGCTCAATATGAGGTGATCAGGTCATTGGTATTGA
GAACCCTTCCAAACATGTGCAACGTGTATGTCCGACCTGACTGCTCCACCATCAACGCAC
CATTTGCCAGCATAGTCGCCAGCATCAGTGGACAATGA
#FJ006661
ATGAAGACCTTATTCGTGCTAACAATCCTTGCGATGGCAACAACTATCGCCACCGCGAAT
ATGCACGTCGACCCCAGCGGCCAAGTACAATGGCCACAACAACAA-CCATTCCGCCAGCC
CC-AACAACCATTCTACCAGCAACCACAACAAACATTTCCCCA---ACCCCAACAAACAT
TCCC------CCATCAACCACAACAACAATTTCCCCAGCCCCAGCAACCA----------
-----------CAACAACAATTTCCGCAGC------------------CCCAG------C
AACCACAACA------------------------ACCATTTTCCTAG---------CCCC
A-----------------------------------------------------------
----------------ACAAGCTCAACTACCATTT-CCCCAA------CAACCACAACAA
CCATTCCCCCAGCCTCAACAACCCCAACAACCATTTCCCCAGTCACAGCAA-CCACAACA
ACCTTTTCCCCAGCCCCA---------------------ACAACCGCAACAATCATT-CC
CCCAGCAACAACAACCATTGATTCAGCCATATCTACAACAACGGATGAACCCTTGCAAGA
ATTACCTCTTGCAGCAATGCAACCCTGTGTCATTGGTGTCATCCCTCGTGTCAATGATCT
TGCCACGAAGTGATTGCCAGGTGATGCAGCAACGATGTTGCCAACAACTAGCACAGATTC
CTCGCCAGCTCCAGTGTGCAGCCATCCACAGCGTCGTGCATTCCATCATCATGCAGCAAG
AACAACAA------------------------------------------CAAGGCATAC
AGATCCTCCGGCCACTGTTTCAGC------------------------TCGTCCAAGGTC
AGGGCATCATCCAACCTCAACAACCAGCTCAATATGAGGTGATCAGGTCATTGGTATTGA
GAACCCTTCCAAACATGTGCAACGTGTATGTCCGACCTGACTGCTCCACCATCAACGCAC
CATTTGCCAGCATAGTCGCCAGCATCAGTGGACAATGA
#FJ006662
ATGAAGACCTTATTCATCCTAACAATCCTTGCGATGGCAACAACTATCGCCACCGCAAAT
ATGCAGGTCGACCCCAGCGGCCAAGTACAATGGCCACAACAACAA-CCATTCCGCCAGCC
CC-AACAACCATTCTACCAGCAACCCCAACAAACATTTCCCCA---ACCCCAACAAACAT
TCCC------CCATAAACCACAACAACAATTTCCGCAGCCCCAGCAACCA----------
-----------CAACAACAATTTCCGCAGC------------------CCCAG------C
AACCACAACA------------------------ACCATTTCCTCAG---------CCCC
A-----------------------------------------------------------
----------------ACAAGCCCAACTACCATTT-CCCCAA------CAACCACAACAA
CCATTCCCCCAGCCTCAACAACCCCAACAACCATTTCCCCAGTCATAGCAA-CCACAACA
ACCTTTTCCCCAGCCCCA---------------------ACAACCGCAACAATCATT-CC
CCCAGCAACAACAACCGTTGATTCAGCCATATCTACAACAACAGATGAACCCTTGCAAGA
ATTACCTCTTGCAGCAATGCAACCCTGTGTCATTGGTGTCATCCCTCGTGTCAATGATCT
TGCCACGAAGTGATTGCCAGGTGATGCAGCAACAATGTTGCCAACAACTAGCAAAGATTC
CTCGCCAGCTCCAGTGTGCAGCCATCCATAGCGTCGTGCATTCCATCATCATGCAGCAAG
AACAACAA------------------------------------------CAAGGCATAC
AGATCCTCCGGCCACTGTTTCAGC------------------------TCGTCCAAGGTC
AGGGCATCATCCAACCTCAACAACCAGCTCAATATGAGGTGATCAGGTCATTGGTATTGA
GAACCCTTCCAAACATGTGCAACGTGTATGTCCGACCTGACTGCTCCACCATCAATGCAC
CATTTGCCAGCATAGTCGCCGGCATAAGTGGACAATGA
#FJ006663
ATGAAGACCTTATTCATCCTAACAATCCTTGCGATGGCAACAACTATCGCCACCGCAAAT
ATGCAGGTCGACCCCAGCGGCCAAGTACAATGGCCACAACAACAA-CCATTCCGCCAGCC
CC-AACAACCATTCTACCAGCAACCACAACAAACATTCCCCCA-----------------
-------------TCAACCACAACAACAATTTCCGCAGCCCCAGCAATCA----------
-----------CAACAACAATTTCCGCAGC------------------CCCAG------C
AACCACAACA------------------------ACCATTTCCCCAG---------CCCC
A-----------------------------------------------------------
----------------ACAAGCCCAACTACCATTT-CCCCAA------CAACCACAACAA
CCATCCCCCCAGCCTCAACAACCCCAACAACCATTTCCCCAGTCACAGCAA-CCACAGCA
ACCTTTTCCCCAGCCCCA---------------------ACAACCGCAACAATCATT-CC
CCCAGCAACAACAACCGTTGATTCAGCCTTATCTACAACAACAGATGAACCCTTGCAAGA
ATTACCTCTTGCAGCAATGCAACCCTGTGTCATTGGTGTCATCCCTCGTGTCAATGATCT
TGCCACGAAGTGATTGCCAGGTGATCCAGCAACAATGTTGCCAACAACTAGCACAGATTC
CTCGCCAGCTCCAGTGTGCAGCCATCCATAGCGTCGTGCATTCCATCATCATGCAGCAAG
AACAATAA------------------------------------------CAAGGCATAC
AGATCCTCCGGCCACTGTTTCAGC------------------------TCGTCCAAGGTC
AGGGCATCATCCAACCTCAACAACCAGCTCAATATGAGGTGATCAGGTCATTGGTATTGA
GAACCCTTCCAAACATGTGCAACGTGTATGTCCGACCTGACTGCTCCACCATCAACGCAC
CATTTGCCAGCATAGTCGCCGGCATCAGTGGACAATGA
#FJ006664
ATGAAGACCTTATTCATCCTAACAATCCTTGCGATGGCAACAACTATCGCCACCGCAAAT
ATGCAGGTCGACCCCAGCGGCCAAGTACAATGGCCACAACAACAA-CCATTCCGCCAGCC
CC-AACAACCATTCTACCAGCAACCCCAACAAACATTTCCCCA---ACCCCAACAAACAT
TCCC------CCATAAACCACAACAACAATTTCCGCAGCCCCAGCAACCA----------
-----------CAACAACAATTTCCGCAGC------------------CCCAG------C
AACCACAACA------------------------ACCATTTCCCCAG---------CCCC
A-----------------------------------------------------------
----------------ACAAGCCCAACTACCATTT-CCCCAA------CAACCACAACAA
CCATTCCCCCAGCCTCAACAACCCCAACAACCATTTCCCCAGTCATAGCAA-CCACAACA
ACCTTTTCCCCAGCCCCA---------------------ACAACCGCAACAATCATT-CC
CCCAGCAACAACAACCGTTGATTCAGCCATATCTACAACAACAGATGAACCCTTGCAAGA
ATTACCTCTTGCAGCAATGCAACCCTGTGTCATTGGTGTCATCCCTCGTGTCAATGATCT
TGCCACGAAGTGATTGCCAGGTGATGCAGCAACAATGTTGCCAACAACTAGCAAAGATTC
CTCGCCAGCTCCAGTGTGCAGCCATCCATAGCGTCGTGCATTCCATCATCATGCAGCAAG
AACAACAA------------------------------------------CAAGGCATAC
AGATCCTCCGGCCACTGTTTCAGC------------------------TCGTCCAAGGTC
AGGGCATCATCCAACCTCAACAACCAGCTCAATATGTGGTGATCAGGTCATTGGTATTGA
GAACCCTTCCAAACATGTGCAACGTGTATGTCCGACCTGACTGCTCCACCATCAATGCAC
CATTTGCCAGCATAGTCGCCGGCATAAGTGGACAATGA
#FJ006665
ATGAAGACCTTATTCATCCTAACAATCCTTGCGATGGCAACAACTATCGCCACCGCAAAT
ATGCAGGTCGACCCCAACGGCCAAGTACAATGGCCACAACAACAA-CCATTCCGCCAGCC
CC-AACAACCATTCTACCAGCAACCACAACAAACATTCCCCCA-----------------
-------------TCAACCACAACAACAATTTCCGCAGCCCCAGCAATCA----------
-----------CAACAACAATTTCCGCAGC------------------CCCAG------C
AACCACAACA------------------------ACCATTTCCCCAG---------CCCC
A-----------------------------------------------------------
----------------ACAAGCCCAACTACCATTT-CCCCAA------CAACCACAACAA
CCATTCCCCCAGCCTCAACAACCCCAACAACCATTTCCCCAGTCACAGCAA-CCACAACA
ACCTTTTCCCCAGCCCCA---------------------ACAACCGCAACAATCATT-CC
CCCAGCAACAACAACCGTTGACTCAGCCATATCTACAACAACAGATGAACCCTTGCAAGA
ATTACCTCTTGCAGCAATGCAACCCTGTGTCATCGGTGTCATCCCTCGTGTCAATGATCT
TGCCACGAAGTGATTGCCGGGTGATCCAGCAACAATGTTGCCAACAACTAGCACAGATTC
CTCGCCAGCTCCAGTGTGCAGCCATCCATAGCGTCGTGCATTCCATCATCATGCAGCAAG
AACAATAA------------------------------------------CAAGGCATAC
AGATCCTCCGGCCACTGTTTCAGC------------------------TCGTCCAAGGTC
AGGGCATCATCCAACCTCAACAACCAGCTCAATATGAGGTGATCAGGTCATTGGTATTGA
GAACCCTTCCAAACATGTGCAACGTGTATGTCCGACCTGACTGCTCCACCATCAACGCAC
CATTTGCCAGCATAGTCGCCGGCATCAGTGGACAATGA
#FJ006666
ATGAAGACCTTATTCATCCTAACAATCCTTGCGATGGCAACAACTATCGCCACCGCAAAT
ATGCAGGTCGACCCCAGCGGCCAAGTACAATGGCCACAACAACAA-CCATTCCGCCAGCC
CC-AACAACCATTCTACCAGCAACCACAACAAACATTCCCCCA-----------------
-------------TCAACCACAACAACAATTTCCGCAGCCCCAGCAATCA----------
-----------CAACAACAATTTCCGCAGC------------------CCCAG------C
AACCACAACA------------------------ACCATTTCCCCAG---------CCCC
A-----------------------------------------------------------
----------------ACAAGCCCAACTACCATTT-CCGCAA------CAACCACAACAA
CCATTCCCCCAGCCTCAACAACCCCAACAACCATTTCCCCAGTCACAGCAA-CCACAACA
ACCTTTTCCCCAGCCCCA---------------------ACAACCGCAACAATCATT-CC
CCCAGCAACAACAACCGTTGATTCAGCCATATCTACAACAACAGATGAACCCTTGCAAGA
ATTACCTCTTGCAGCAATGCAACCCTGTGTCATTGGTGTCATCCCTCGTGTCAATGATCT
TGCCACGAAGTGATTGCCAGGTGATCCAGCAACAATGTTGCCAACAACTAGCACAGATTC
CTCGCCAGCTCCAGTGTGCAGCCATCCATAGCGTCGTGCATTCCATCATCATGCAGCAAG
AACAATAA------------------------------------------CAAGGCATAC
AGATCCTCCGGCCACTGTTTCAGC------------------------TCGTCCAAGGTC
AGGGCATCATCCAACCTCAACAACCAGCTCAATATGAGGTGATCAGGTCATTGGTATTGA
GAACCCTTCCAAACATGTGCAACGTGTATGTCCGACCTGACTGCTCCACCATCAACGCAC
CATTTGCCAGCATAGTCGCCGGCATCAGTGGACAATGA
#FJ006667
ATGAAGACCTTATTCATCCTAACAATCCTTGCGATGGCAACAACTATCGCCACCGCAAAT
ATGCAGGTCGACCCCAGCGGCCAAGTACAATGGCCACAACAACAA-CCATTCCGCCAGCC
CC-AACAACCATTCTACCAGCAACCCCAACAAACATTTCCCCA---ACCCCAACAAACAT
TCCC------CCATAAACCACAACAACAATTTCCGCAGCCCCAGCAACCA----------
-----------CAACAACAATTTCCGCAGC------------------CCCAG------C
AACCACAACA------------------------ACCATTTCCCCAG---------CCCC
A-----------------------------------------------------------
----------------ACAAGCCCAACTACCATTT-CCCCAA------CAACCACAACAA
CCATTCCCCCAGCCTCAACAACCCCAACAACCATTTCCCCAGTCATAGCAA-CCACAACA
ACCTTTTCCCCAGCCCCA---------------------ACAACCGCAACAATCATT-CC
CCCAGCAACAACAACCGTTGATTCAGCCATATCTACAACAACAGATGAACCCTTGCAAGA
ATTACCTCTTGCAGCAATGCAACCCTGTGTCATTGGTGTCATCCCTCGTGTCAATGATCT
TGCCACGAAGTGATTGCCAGGTGATGCAGCAACAATGTTGCCAACAACTAGCAAAGATTC
CTCGCCAGCTCCAGTGTGCAGCCATCCATAGCGTCGTGCATTCCATCATCATGCAGCAAG
AACAACAA------------------------------------------CAAGGCATAC
AGATCCTCCGGCCACTGTTTCAGC------------------------TCGTCCAAGGTC
AGGGCATCATCCAACCTCAACAACCAGCTCAATATGAGGTGATCAGGTCATTGGTATTGA
GAACCCTTCCAAACATGTGCAACGTGTATGTCCGACCTGACTGCTCCACCATCAATGCAC
CATTTGCCAGCATAGTCGCCGGCATAAGTGGACAATGA
#FJ006668
ATGAAGACCTTATTCATCCTAACAATCCTTGCGATGGCAACAACTATCGCCACCGCAAAT
ATGCAGGTCGACCCCAGCGGCCAAGTACAATGGCCACAACAACAA-CCATTCCGCCAGCC
CC-AACAACCATTNTACCAGCAACCACAACAAACATTCCCCCA-----------------
-------------TCAACCACAACAACAATTTCCGCAGCCCCAGCAATCA----------
-----------CAACAACAATTTCCGCAGC------------------CCCAG------C
AACCACAACA------------------------ACCATTTCCCCAG---------CCCC
A-----------------------------------------------------------
----------------ACAAGCCCAACTACCATTT-CCCCAA------CAACCACAACAA
CCATTCCCCCAGCCTCAACAACCCCAACAACCATTTCCCCAGTCACAGCAA-CCACAACA
ACCTTTTCCCCAGCCCCA---------------------ACAACCGCAACAATCATT-CC
CCCAGCAACAACAACCGTTGATTCAGCCATATCTACAACAACAGATGAACCCTTGCAAGA
ATTACCTCTTGCAGCAATGCAACCCTGTGTCATTGGTGTCATCCCTCGTGTCAATGATCT
TGCCACGAAGTGATTGCCAGGTGATCCAGCAACAATGTTGCCAACAACTAGCACAGATTC
CTCGCCAGCTCCAGTGTGCAGCCATCCATAGCGTCGCGCATTCCATCATCATGCAGCAAG
AACAATAA------------------------------------------CAAGGCATAC
AGATCCTCCGGCCACTGTTTCAGC------------------------TCGTCCAAGGTC
AGGGCATCATCCAACCTCAACAACCAGCTCAATATGAGGTGATCAGGTCATTGGTATTGA
GAACCCTTCCAAACATGTGCAACGTGTATGTCCGACCTGACTGCTCCACCATCAACGCAC
CATTTGCCAGCATAGTCGCCGGCATCAGTGGACAATGA
#FJ006669
ATGAAGACCTTACTCATCCTAACAATCCTTGCGATGACAGTAACCATCGGCACCGCCAAT
ATGCAGGTCGACCCTAGCGGCCAAGTACAATGGACACAACAACAA-CCAGTCCCGCTGCC
TC-AACAACCATTCTCCCAGCAACCACAACAAACTATTCCCCA---ACCCCATCAAACAT
TCCC------CCATCAACCACAACAAACATTTCCCCAACCCCAACAAACATACC------
CCCATCAACCACAACAACAATTTCCCCAGA------------------CCCAG------C
AACAACAACA------------------------ACCATTTCCC-AG---------CCCC
AA------------------------------CAAACATTCCCCCA--------------
----------------ACAACCCCAACTATCATTT-CCCCAG------CAACCCCAACAA
CCATTCCCCGAGCCTCAACAACCCCAACAACAATTTCCCCAATCACAACAA-CCACAACA
ACCTTTTCCCCAGACCCAACAACAATTCCCGCAGCCCCAACAACCGCAACAATCATT-CC
CCCAGCAACAGCAACCGTTGATTCAGCTATCTCTACAACAACAGATGAACCCCTGCAAGA
ATTTCCTCTTGCAGCAATGCAACCCTGTGTCATTGGTGTCATCCCTCATGTCAATGATCT
TGCCACGAAGTGATTGCCAGGTGATGCAGCAACAATGTTGCCAACAACTAGCACAAATTC
CTCAACAGCTCCAGTGCGCAGCCATCCACAGCGTCGCGCATTCCATCATCATGCAGCAAG
AACAACAA------------------------------------------CAAGGCGTGC
AGATCCTGCGGCCACTATTTCAGC------------------------TCGCCCAGGGTC
TGGGTATCATCTAACCTCAACAACCAGCTCAATTGGAGGGGATCAGGTCATTGGTATTAA
AAACTCTTCCAACCATGTGCAACGTGTATGTCTCACCTGACTGCTCCACCATCAACGCAC
CATTTGCCAGCATAGTCGTCGGCATTGGTGGCCAATGA
#FJ006670
ATGAAGACCTTACTCATCCTAACAATCCTTGCGATGGCAACAACCATCGCCACCGCCAAT
ATGCAAATCGACCCCAGCAGCCAAGTACAATGGCCACAACAACAA-CCACTCCCCCAGCC
CC-AACAACCATTCTGCCAGCAACCACAACAAACTATTCCCCA---ACCCCATCAAACAT
TCCC------CCATCAACCACAACAAACATTTCCCCAACCCCAACAAACATACC------
CCCATCAACCACAACAACAATTTCCCCAGA------------------CCCAG------C
AACAACAACA------------------------ACCATTTCCCCAG---------CCCC
AA------------------------------CAAACATTCCCCCA--------------
----------------ACAACCCCAACTATCATTT-CCCCAG------CAACCCCAACAA
CCATTCCCCGAGCCTCAACAACCCCAACAACAATTTCCCCAATCACAACAA-CCACAACA
ACCTTTTCCCCAGACCCAACAACAATTCCCGCAGCCCCAACAACCGCAACAATCATT-CC
CCCAGCAACAACAACCGTTGATTCAGCTATCTCTACAACAACAGATGAACCCCTGCAAGA
ATTTCCTCTTGCAGCAATGCAACCCTGTGTCATTGGTGTCATCCCTCATGTCAATGATCT
TGCCACGAAGTGATTGCCAGGTGATGCAGCAACAATGTTGCCAACAACTAGCACAAATTC
CTCAACAGCTCTAGTGCGCAGCCATCCACAGCGTCGCGCATTCCATCATCATGCAGCAAG
AACAACAA------------------------------------------CAGGGCGTGC
AGATCCTGCGGCCACTATTTCAGC------------------------TCGCCCAGGGTC
TGGGTATCATCCAACCTCAACAACCAGCTCAATTGGAGGGGATCAGGTCATTGGTATTAA
AAACTCTTCCAACCATGTGCAACGTGTATGTCTCACCTGACTGCTCCACCATCAACGCAC
CATTTGCCAGCATAGTCGTCGGCATTGGTGGCCAATGA
#FJ006671
ATGAAGACCTTACTCATCCTAACAATCCTTGCGATGGCAACAACCATCGCCACCGCCAAT
ATGCAAATCGACCCCAGCAGCCAAGTACAATGGCCACAACAACAA-CCACTCCCCCAGCC
CC-AACAACCATTCTGCCAGCAACCACAACAAACTATTCCCCA---ACCCCATCAAACAT
TCCC------CCATCAACCACAACAAACATTTCCCCAACCCCAACAAACATACC------
CCCATCAACCACAACAACAATTTCCCCAGA------------------CCCAG------C
AACAACAACA------------------------ACCATTCCCCCAGACTCAACAACCCC
AACAACTATT--------------------------------------------------
----TCCCTAGTCCCAGCAACCACAACAACCATAT-CCCCAG------CAACCACAACAA
CCATTCCCCCAAACTCAACAACCCCAACAACAATTTCCCCAATCCCAGCAA-CCACAACA
ACCATTTCCCCAGCCCCA---------------------ACAACCGCAAAAATCATT-TC
CCCAGCAACAACCACCGTTCATTCAACCATCTCTACAACAACAGCTGAACCCATGCAAGA
ATTTACTCTTGCAGCAATGCAGACCTGTGTCATTGGTGTCATCCCTCTGGTCAATGGTCT
GGCCACAAAGCGATTGCCAAGTGATGAGGCAACAATGCTGCCAACAACTAGCACAGATTC
CTCAGCAGCTCCAGTGTGCAGCCATCCATAGCGTCGTGCATTCCATCATCATGAAGCAAG
AACAACAACAACAACAACAACAACAACAACAACAACAA------------CAAGGCCTGC
GTATCCCGCTGCCACTATATCAGCAACAACAGGTGGGTCAAGGTACTCTCGTCCAGGGCC
AGGGCATCATCCAACCCCAACAACCAGCTCAATTGGAGGCGATCAGGTCATTGGTGTTGC
AAACTCTTCCAATCATGTGTAACGTGTATGTCCCACCTGAGTGCTCTATCATCAAGGCAC
CATTTGCCAGCATAGTCACCGGAATTGGTGGTCAATGA
#FJ006672
ATGAAGACCTTACTCATCCTAACAATCCTTGCGATGACAGTAACCATCGGCACCGCCAAT
ATGCAGGTCGACCCTAGCGGCCAAGTACAATGGCCACAACAACAA-CCAGTCTCGCTGCC
TC-AGCAACCATTCTCCCAGCAACCACAACAAACA-TTCCCCA---ACCCCTACAAACAT
TCCC------CCATCAACCACAACAACAATTTCCCCAGCCTCAACAACCACAACAACAAT
TTCTCCAGCCCCAACAACCATTCCACCAACAACCACAACAACCATATCCCCAG------C
AACCACAACA------------------------ACCATTCCCCCAGACTCAACAACCCC
AACAACTATT--------------------------------------------------
----TCCCCAGTCCCAGCAACCACAACAACCATAT-CCCCAG------CAACCACAACAA
CCATTCCCCCAGACTCAACAACCCCAACAACAATTTCCCCAATCCCAGCAA-CCACAACA
ACCATTTCCCCAGCCCCA---------------------ACAACCGCAACAATCATT-CC
CCCAGCAACAACCACCGTTCATTCAGCCATCTCTACAACAACAGCTGAACCCATGCAAGA
ATTTACTCTTGCAGCAATGCAGACCTGTGTCATTGGTGTCATCCCTCTGGTCAATGATCT
GGCCACAAAGCGATTGCCAAGTGATGAGGCAACAATGCTGCCAACAACTAGCACAGATTC
CTCAGCAGCTCCAGTGTGCAGCCATCCATAGCGTCGTGCATTCCATCATCATGCAACAGG
AACAACAA------------------------------------------CAAGGCGTGT
CGATCCTGCGGCCACTATTTCAGC------------------------TCGCCCAGGGTC
TGGGTATCATCCAACCTCAACAACCAGCTCAACTGGAGGGGATCAGGTCATTGGTATTGA
AAACTCTTCCAACCATGTGCAACGTGTATGTCCCACCTGACTGCTCCACCATCAACGTAC
CATATGCCAGCATAGACGCCGGCATTGGTGGCCAATGA
#FJ006673
ATGAAGACCTTACCCATCCTAACAATCCTTGCGATGGCAACAACCGTCGCCACCGCCAAT
ATGCAAGTCGACCCCAGCGGCCAAGTACAATGGCCACAACAACAA-CCATTCCCCCAGCC
CC-AACAACCATTCTGCCAGCAACCACAATAAACTATTCCCCA---ACCCCATCAAACAT
TCCA------CCATCAACCACAACAAACATTTCCCCAACCCCAACGAACATACC------
CCCATCAACCACAACAGCAATTTCCCCAGA------------------CCCAG------C
AACCACAACA------------------------ACCATTTCCCCAG---------CCCC
AA------------------------------CAAACATTCCCCCA--------------
----------------ACAACCCCAACTACCATTT-CCCCAA------CAACCCCAACAA
CCATTCCCCCAGCCTCAGCAACCCCAACAACCATTTCCCCAGTCACAACAA-CCACAACA
ACCTTTTCCCCAGCCCCAACAACAATTTCCGCAGCCCCAACAACCACAACATTCATT-CC
CCCAACAACAACAACCGGTGATTCAGTCATTTCTACAACAACAGATGAACCCCTGCAAGA
ATTTCCTCTTGCAGCAATGCAACCCTGTGTCATTGGTGTCATCTCTCGTGTCAATAATCT
TGCCACGAAGTGATTGCCAGGTGATGCAGCAACAATGTTGCCAACAACTAGCACAAATTC
CTCAACAGCTCCAGTGCGCAGCCATCCACAGCGTCGCGCATTCCATCATCATGCAACAGG
AACAACAA------------------------------------------CAAGGCGTGT
CGATCCTGCGGCCACTATTTCAGC------------------------TCGCCCAGGGTC
TGGGTATCATCCAACCTCAACAACCAGCTCAACTGGAGGGGATCAGGTCATTGGTATTGA
AAACTCTTCCAACCATGTGCAACGTGTATGTCCCACCTGACTGCTCCACCATCAACGTAC
CATATGCCAGCATAGACGCCGGCATTGGTGGCCAATGA
#FJ006674
ATGAAGACCTTACTCATCCTGACAATCCTTGCGATGGCAATAACCATCGCCACCGCCAAT
ATGCAGGTCGACCCTAGCGGCCAAGTACAATGGCCACAACAACAA-CCATTCCCGCAGCC
TC-ACCAACCATTCTCCCAGCAACCACAAC------------------------------
------------------------AAATATTTCCCCAACCCCAACAAACATTCC------
CCCATCAACCACAACAACAATTTCCCCAGC------------------CTCAG------C
AACCACAACA------------------------ACAATTTCTCCAG---------CCCC
AA------------------------------CAACCATTCCCCCAA-------------
-----------------CAACCACAACAACCATAT-CCCCAG------CAACCACAACAA
TCATTCCCCCAGACTCAACAACCCCAACAACCATTTCCC-AGTCCAAGCAA-CCACAACA
ACCTTTTCTCCAGCCCCAACAACAATTCCCACAGCCCCAACAACCACAACAATCATT-CC
CCCAACAACAACCATCGTTGATTCAACAATCTCTACAACAACAGTTGAACCCATGCAAGA
ACTTCCTCTTGCAGCAATGCAAACCTGTGTCCCTAGTGTCATCCCTCTGGTCAATCATCT
TGCCACGAAGCGATTGCCAGGTGATGCGGCAACAATGTTGCCAACAACTAGCACAAATTC
CTCAGCAACTCCAGTGTGCAGCCATCCATAGCGTCGTGCATTCCATCATCATGCAGCAAG
AACAACAAGAACAACTA---------------------------------CAGGGTGTGC
AAATCCTGGTGCCACTGTCTCAACAGCAACAAGTGGGTCAAGGTATTCTCGTCCAGGGTC
AAGGCATCATCCAACCTCAACAACCAGCTCAATTGGAGGTGATCAGGTCATTGGTGTTGC
AAACTCTTCCAACCATGTGCAACGTGTATGTCCCACCTTACTGCTCCACCATCAGGGCAC
CATTTGCTAGCATAGTCGCCGGCATTGGTGGCCAATGA
#FJ006675
ATGAAGACCTTACTCATCCTCACAATCTTTGCGGCGGCTCTAACCATCGCCACCGCCAAT
ATACAGGTCGACCCTAGTGGCCAAGTACAATGGCCACAACAACAA-CCATTCTCCCAGCC
----CCAACCATTCTCCCAGCAACCACAGCAAGCGTTTCCCCA---ACCCCAACAAACAT
CCCC------CCTTCAACCACAATAAGTATTTCCCCAACCACAACAACCA----------
-----------CAACAACAATTTCCCCAGC------------------CCCAG------C
AACCACAACA------------------------ACCATTTCCCCAG---------CGCC
A-----------------------------------------------------------
----------------ACAACCCCAACTACCATTT-CCCCAA------CAACCCCAACAA
CCATTCCCCCAGCCTCATCAACTCCAACAACCATTTCCCCAGTCACAACAAACCACAACA
ACCTTTTCCCCAGCCCCAACAACAATTCCCGCAGCCCCAACAAAAGCAACAATCATT-CC
CCCAACAACAACAACCGTTGATTCAGCCATATCTACAACAACAGATGAACCCCTGCAAGA
ATTACCTCTTGCAGCAATGCAACCCCGTGTCATTAGTGTCGTCCCTCGTGTCAATGATCT
TGCCACGAAGTGACTGCCAGGTGATGCAGCAACAATGTTGCCAACAACTAGCACAGATTC
CTCGGCAGCTCTAGTGCACAGCCATCCATAGCGTGGTGCATGCCATCATCATGCAGCAAG
AACAA---------------------------------------------CAAGGCATAC
AGATCCTGCGACCACTGTTTCAGC------------------------TTGTCCAGGGAC
AGGGCATCATCCAACCTCAACAACCAGCTCAATATGAGGTGATCAGGTCATTGGTATTGA
GAACCCTTCCAAACATGTGCAACATGTATGTCCGACCTGACTGCTCCACCATCAACGCAC
CATTTGCCAGCATAGTTGCCGGCATTGGTGGCCAATGA
#FJ006676
ATGAAGACCTTACTCATCCTGACGATCCTTGCGATGGCAATAACCATCAGCACCGCGAAT
ATGCAGGTCGACCCTAGCGGCCAAGTACAATGGCCACAACAACAA-CCATTCTCCCAGCC
----CCAACCATTCTCCCAGCAACCACACCAAGCGTTTCCCCA---ACCCCAACAAACAT
CCCC------CCTTCAAC------------------------------CA----------
-----------CAACAACAATTTCCCCAGC------------------CCCAG------C
AACCACAACA------------------------ACCATTTCCCCAG---------CGCC
A-----------------------------------------------------------
----------------ACAACCCCAACTACCATTT-CCCCAA------CAACCCCAACAA
CCATTCCCCCAGCCTCATCAACCCCAACAACCATTTCCCCAGTCACAACAAACCACAACA
ACCTTTTCCCCAGCCCCAACAACAATTCCCGCAGCCCCAACAAAAGCAACAATCATT-CC
CCCAGCAACAACAACCGTTGATTCAGCCATATCTACAACAACAGATGAACCCCTGCAAGA
ATTACCTCTTGCAGCAATGCAACCCCGTGTCATTAGTGTCGTCCCTCGTGTCAATGATCT
TGCCACGAAGTGACTGCCAGGTGATGCAGCAACAATGTTGCCAACAACTAGCACAGATTC
CTCGGCAGCTCCAGTGCACAGCCATCCATAGTGTGGTGCATGCCATCATCATGCAGCAAG
AACAA---------------------------------------------CAAGGCATAC
AGATCCTGCGACCACTGTTTCAGC------------------------TTGTCCAGGGAC
AGGGCATCATCCAACCTCAACAACCAGCTCAATATGAGGTGATCAGGTCATTGGTATTGA
GAACCCTTCCAAACATGTGCAACATGTATGTCCGACCTGACTGCTCCACCATCAACGCAC
CATTTGCCAGCATAGTTGCCGGCATCGGTGGCCAATGA
#FJ006677
ATGAAGACCTTACTCATCCTCACAATCTTTGCAGCGGCTCTAACCATCGCCACCGCCAAT
ATACAGGTCGACCCTAGCGGCCAAGTACAATGGCCACAACAACAA-CCATTCCCCTAGCC
----CCAACCATTCTCCCAGCAACCACAACAAGCGTTTCCCCA---ACCCCAACAAACAT
TCCC------CCTTCAACCACAGCAAGTATTTCCCCAACCACAACAAC------------
------------------AATTTCCCCAGC------------------CCCAG------C
AACCACAACA------------------------ACCATTTCCCCAG---------CCCC
A-----------------------------------------------------------
----------------ACAACCCCAACAACCATT--CCCCCA------------------
-----------GCCTCAACAACCCCAACAACCATTTCCTCAGTCACAGCAA-CCACAACA
ACCTTTTCCCCAGCCCCAACAACAATTCCCGCAGCCCCAACAACCGCAACAATCATT-CC
CCCAGCAGCAACAACTGTTGATTCAGCCATATCTACAACAACAGATGAACCCCTGCAAGA
ATTACCTCTTGCAGCAATGCAACCCCGTGTCATTAGTGTCGTCCCTCGTGTCAATGATCT
TGCCACGAAGTGATTGCCAGGTGATGCAGCAACAATGTTGCCAACAACTAGCACAGATTC
CTCGTCAGCTCCAGTGCACAGTCATCCATAGCGTGGTGCATGCCATCATCATGCAGCAAG
AACAA---------------------------------------------CAAGGCATAC
AGATCCTGCGACCACTGTTTCAGC------------------------TTGTCCAAGGAC
AGGGCATCATCCAACCTCAACAACCAGCTCAATATGAGGTGATCAGGTCATTGGTATTGA
GAACCCTTCCAAACATGTGCAACGTGTATGTCCGACCTGACTGCTCCACCATCAACGCAC
CATTTGCCAGCATAGTTGCCGGCATTGGTGGCCAATGA
#FJ006678
ATGAAGACCTTACTCATCCAAACAATCCTCGTGATGGCAATAACCATCGCCACCGCCAAT
ATGCAGGTCGACCCTAGCGGCCAAGTACCATGGCCACAACAACAA-CCA-----------
------------------------------------TTCCCCA---ACCCCAACAAACAT
TCCC------CCATCAACCACAACAACAATTTCCCCAGCCCCAGCAACCA----------
-----------CAACAACAATTTCCGCAGC------------------CCCAG------C
AACCACAACA------------------------ACCATTTCCCCAG---------CCCC
A-----------------------------------------------------------
----------------ACAAGCCCAACTACCATTT-CCCCAA------CAACCACAACAA
CCATTCCCCCAGCCTCAACAACCCCAACAACCATTTCCCCAGTCACAGCAA-CCACAACA
ACCTTTTCCCCAGCCCCA---------------------ACAACCGCAACAATCATT-CC
CCCAGCAACAACAACCGTTGATTCAGCCATATCTACAACAACAGATGAACCCTTGCAAGA
ATTACCTCTTACAGCAATGCAACCCTGTGTCATTGGTGTCATCCCTCGTGTCAATGATCT
TGCCACGAAGTGATTGCCAGGTGATGCAGCAACAATGTTGCCAACAACTAGCACAGATTC
CTCGCCAGCTCCAGTGTGCAGCCATCCATAGCGTCGTGCATTCCATCGTCATGCAGCAAG
AACAACAA------------------------------------------CAAGGCATAC
AGATCCTCCGGCCACTGTTTCAGC------------------------TCGTCCAAGGTC
AGGGCATCATCCAACCTCAACAACCAGCTCAATATGAGGTGATCAGGTCATTGGTATTGA
GAACCCTTCCAAACATGTGCAACGTGTATGTCCGACCTGACTGCTCCACCATCAACGCAC
CATTTGCCAGCATAGTCGCCGGCATCAGTGGACAATGA
#FJ006679
ATGAAGACCTTACTCATCCTGACAATCCTTGCGATGGCAATA-CCATCGCCACCGCCAAT
ATGCAGGCCGACCCTAGCGGCCAAGTACAATGGCCGCAACAACAA-CCATTCCTGCAGCC
TC-ACCAACCATTCTCCCAGCAACCACAACAAATATTTCCCCA---ACCCCAACAAACAT
TCCC------CCATCAACCACAACAACAATTTCCCCAGCCTCAGCAACCACAACAACAAT
TTCTCCAGCCCCGACAACCATTCCCCCAACAACCACAACAACCATA--------------
------------------------------------------------------------
------------------------------------------------------------
----TCCCCAGACTCAACAACCCCAACAACCATTT-CCCCAA------CAACCACAACAA
CCATTCCCCCAGACTCAACAACCCCAACAACCATTTCCCCAGCTCCAGCAA-CCACAACA
ACCTTTTCCCCAGCCCCAACAACAATTACCGCAGCCCCAACAACCGCAACAATCATT-CC
CCCAACAACAACGGTCATTCATTCAACCATCTCTACAACAACAGTTGAACCCATGCAAGA
ATATCCTCTTGCAACAATGCAAACCTGCGTCATTGGTGTCATCCCTCTGGTCAATAATCT
GGCCACAAAGCGATTGCCAAGTGATGCGGCAACAATGCTGCCAACAACTAGCACAGATTC
CTCAACAGCTCCAGTGCGCAGCCATCCATAGCGTCGTGCATTCCATCATCATGCAGCAGC
AGCAACAACAACAACAACAA------------------------------CAAGGCATGC
ATATCTTTCTGCCACTATCTCAGCAGCAACAGGTGGGTCAAGGTTCTCTAGTCCAAGGCC
AGGGCATCATCCAACCACAACAACCAGCTCAATTGGAGGCGATCAGATCATTGGTATTGC
AAACTCTTCCATCCATGTGCAACGTGTATGTCCCACCAGAGTGCTCCATCATGAGGGCAC
CATTTGCCAGCATAGTCGCGGGCATTGGTGGCCAATGA
#FJ006680
ATGAAGACCTTACTCATCCTAACAATCCTTGCGATGGCAACAACTATCGCCACCGCGAAT
ATGCAGGTCGACCCCAGCGGCCAAGTACAATGGCCACAACAACAA-CCATTCCGCCAGCC
CC-AACAACCATTCTACCAGCAACCACAACACACATTTCCCCA---ACCCCAACAAACAT
TCCC------CCACCAACCACAACAACAATTTCCCCAGCCCCAGCAACCA----------
-----------CAACAACAATTTCCGCAGC------------------CCCAG------C
AACCACAACA------------------------ACCATTTCCCCAG---------CCCC
A-----------------------------------------------------------
----------------ACAAGCCCAACTACCATTT-CCCCAA------CAACCCCAACAA
CCATTCCCCCAGCCTCATCAACCCCAACAACCATTTCCCCAGTCACAACAAACCACAACA
ACCTTTTCCCCAGCCCCAACAACAATTCCCGCAGCCCCAACAAAAGCAACAATCATT-CC
CTCAGCAACAACAACCGTTGATTCAGCCATATCTACAACAACAGATGAACCCCTGCAAGA
ATTACCTCTTGCAGCAATGCAACCCCGTGTCATTAGTGTCGTCCCTCGTGTCAATGATCT
TGCCACGAAGTGACTGCCAGGTGATGCAGCAACAATGTTGCCAACAACTAGCACAGATTC
CTCGGCAGCTCCAGTGCACAGCCATCCATAGCGTGGTGCATGCCATCATCATGCAGCAAG
AACAA---------------------------------------------CAAGGCATAC
AGATCCTCCGGCCACTGTTTCAGC------------------------TCGTCCAAGGTC
AGGGCATCATCCAACCTCAACAACCAGCTCAATATGAGGTGATCAGGTCATTGGTATTGA
GAACCCTTCCAAACATGTGCAACGTGTATGTCCGACCTGACTGCTCCACCATCAACGCAC
CATTTGCCAGCATAGTCGCCGGCATCAGTGGACAATGA
#FJ006681
ATGAAGACCTTACTCATCCTCACAATCTTTGCGGCGGCTCTAACCATCGCCACCGCCAAT
ATACAGGTCGACCCTAGTGGCCAAGTACAATGGCCACAACAACAA-CCATTCTCCCAGCC
----CCAACCATTCTCCCAGCAACCACAACAAGCGTTTCCCCA---ACCCCAACAAACAT
CCCC------CCTTCAACCACAATAAGTATTTCCCCAACCACAACAACCA----------
-----------CAACAACAATTTCCCCAGC------------------CCCAG------C
AACCACAACA------------------------ACCATTTCCCTAG---------CCCC
A-----------------------------------------------------------
----------------ACAACCCCAACTACCATTT-CCCCAA------CAACCCCAACAA
CCATTCCCC-AGCCTCATCAACCCCAACAACCATTTCCCCAGTCACAACAAACCACAACA
ACCTTTTCCCCAGCCCCAACAACAATTCCCGCAGCCCCAACAAAAGCAACAATCATT-CC
CTCAGCAACAACAACCGTTGATTCAGCCATATCTACAACAACAGATGAACCCCTGCAAGA
ATTACCTCTTGCAGCAATGCAACCCCGTGTCATTAGTGTCGTCCCTCGTGTCAATGATCT
TGCCACGAAGTGACTGCCAGGTGATGCAGCAACAATGTTGCCAACAACTAGCACAGATTC
CTCGGCAGCTCCAGTGCACAGCCATCCATAGCGTGGTGCATGCCATCATCATGCAGCAAG
AACAA---------------------------------------------CAAGGCATAC
AGATCCTGCGACCACTGTTTCAGC------------------------TTGTCCAGG-AC
AGGGCATCATCCAACCTCAACAACCAGCTCAATATGAGGTGATCAGGTCATTGGTATTGA
GAACCCTTCCAAACATGTGCAACATGTATGTCCGACCTAACTGCTCCACCATCAACGCAC
CATTTGCCAGCATAGTTGCCGGCATTGGTGGCCAATGA
#FJ006682
ATGAAGACCTTACTCATCCTGACAATCCTTGCGATGGCAATAACCATCGCCACCGCCAAT
ATGCAGGTCGACCCTAGCGGCCAAGTACAATGGCCGCAGCAACAA-CCATTCCTGCAGCC
TT-ACCAACCATTCTCCCAGCAACCACAACAAATATTTCCCCA---ACCCCAACAAACAT
TCCC------CCATCAACCACAACAACAATTTCCCCAGCCTCAGCAACCA----------
-----------CAACAACAATTTCTCCAGC------------------CCCGA------C
AACCA----------------------------------TTCCC--------------CC
A-----------------------------------------------------------
----------------ACAACCACAACAACCATAT-CCCCAG------CAACCACAACAA
CCGTTCCCCCAGACTCAACAACCCCAACAACCATTTCCCCAGTCCAAGCAA-CCACAACA
ACCTTTTCCC--------------------GCAGCCCCAACAACCGCAACAATCATT-CC
CCCAGCAGCAACAACTGTTGATTCAGCCATATCTACAACAACAGATGAACCCCTGCAAGA
ATTACCTCTTGCAGCAATGCAACCCCGTGTCATTAGTGTCGTCCCTCGTGTCAATGATCT
TGCCACGAAGTGATTGCCAGGTGATGCAGCAACAATGTTGCCAACAACTAGCACAGATTC
CTCGTCAGCTCCAGTGCACAGCCATCCATAGCGTGGTGCATGCCATCATCATGCAGCAAG
AACAA---------------------------------------------CAAGGCATAC
AGATCCTGCGACCACTGTTTCAGC------------------------TTGTCCAAGGAC
AGGGCATCATCCAACCTCAACAACCAGCTCAATATGAGGTGATCAGGTCATTGGTATTGA
GAACCCTTCCAAACATGTGCAACGTGTATGTCCGACCTGACTGCTCCACCATCAACGCAC
CATTTGCCAGCATAGTTGCCGGCATTGGTGGCCAATGA
#FJ006683
ATGAAGACCTTACTCATCCTCACAATCTTTGCAGCGGCTCTAACCATCGCCACCGCCAAT
ATGCAGGTCGACCCTAGCGGCCAAGTACAATGGCCACAACAACAA-CCATTCCCCTAGCC
----CCAACCATTCTCCCAGCAACCACAACAAGCGTTTCCCCA---ACCCCAACAAACAT
TCCC------CCTTCAACCACAGCAAGTATTTCCCCAACCACAACAAC------------
------------------AATTTCCCCAGC------------------CCCAG------C
AACCACAACA------------------------ACCATTTCCCCAG---------CCCC
A-----------------------------------------------------------
----------------ACAACCCCAACAACCATT--CCCCCA------------------
-----------GCCTCAACAACCCCAACAACCATTTCCCCAGTCACAGCAA-CCACAACA
ACCTTTTCCCCAGCCCCAACAACAATTCCCGCAGCCCCAACAACCGCAACAATCATT-CC
CCCAGCAGCAACAACTGTTGATTCAGCCATATCTACAACAACAGATGAACCCCTGCAAGA
ATTACCTCTTGCAGCAATGCAACCCCGTGTCATTAGTGTCGTCCCTCGTGTCAATGATCT
TGCCACGAAGTGATTGCCAGGTGATGCAGCAACAATGTTGCCAACAACTAGCACAGATTC
CTCGTCAGCTCCAGTGCACAGCCATCCATAGCGTGGTGCATGCCATCATCATGCAGCAAG
AACAA---------------------------------------------CAAGGCATAC
AGATCCTGCGACCACTGTTTCAGC------------------------TTGTCCAAGGAC
AGGGCATCATCCAACCTCAACAACCAGCTCAATATGAGGTGATCAGGTCATTGGTATTGA
GAACCCTTCCAAACATGTGCAACGTGTATGTCCGACCTGACTGCTCCACCATCAACGCAC
CATTTGCCAGCATAGTTGCCGGCATTGGTGGCCAATGA
#FJ006624
ATGAAGACCTTATTCATGCTAACAATCCTTGCGATGGCAACAACTATCGCCACCGCGAAT
ATGCAGGTCGACCCCAGCGGCCAAGTACAATGGCCACAACAACAA-CCATTCCGCCAGCC
CC-AACAACCATTCTACCAACAACCACAACAAACATTTCCCCA---ACCCCAACAAACAT
TCCC------CCATCAACCACAACAACAATTTACCCAGCCCCAGCAACCA----------
-----------CAACAACAATTTCCGCAGC------------------CCCAG------C
AACCACAACA------------------------ACCATTTTCCCAG---------CCCC
A-----------------------------------------------------------
----------------ACAAGCCCAACTACCATTT-CCCCAA------CAACCACAACAA
CCATTCCCCCAGCCTCAACAACCCCAACAACCATTTCCCCAGTCACAGCAA-CCACAACA
ACCTTTTCCCCAGCCCCA---------------------ACAACCGCAACAATCATT-CC
CCCAGCAACAACAACCGTTGATTCAGCCATATCTACAACAACAGATGAACCCTTGCAAGA
ATTACCTCTTGCAGCAATGCAACCCTGTGTCATTGGTGTCATCCCTCGTGTCAATGATCT
TGCCACGAAGTGATTGCCAGGTGATGCAGCAACAATGTTGCCAACAACTAGCACAGATTC
CTCGCCAGCTCCAGTGTGCAGCCATCCATAGCGTCGTGCATTCCATCATAATGCAGCAAG
AACAACAA------------------------------------------CAAGGCATAC
AGATCCTCCGGCCACTGTTTCAGC------------------------TCGTCCAAGGTC
AGGGCATCATCCAACCTCAACAACCAGCTCAATATGAGGTGATCAGGTCATTGGTATTGA
GAACCCTTCCAAACATGTGCAACGTGTATGTCCGACCTGACTGCTCCACTATCAACGCAC
CATTTGCCAGCATAGTCGCCGGCATCAGTGGACAATGA
#FJ006625
ATGAAGACCTTATTCATGCTAACAATCCTTGCGATGGCAGCAACTATCGCCACCGCGAAT
ATGCAGGTCGACCCCAGCGGCCAAGTACAATGGCCACAACAACAA-CCATTCCGCCAGCC
CC-AACAACCATTCTACCAGCAACCACAACAAACATTTCCCCA---ACCCCAACAAACAT
TCCC------CCATCAACCACAACAACAATTTACCCAGCCCCAGCAACCA----------
-----------CAACAACAATTTCCGCAGC------------------CCCAG------C
AACCACAACA------------------------ACCATTTTCCCAG---------CCCC
A-----------------------------------------------------------
----------------ACAAGCCCAACTACCATTT-CCCCAA------CAACCACAACAA
CCATTCCCCCAGCCTCAACAACCCCAACAACCATTTCCCCAGTCACAGCAA-CCACAACA
ACCTTTTCCCCAGCCCCA---------------------ACAACCGCAACAATCATT-CC
CCCAGCAACAACAACCGTTGATTCAGCCATATCTACAACAACAGATGAACCCTTGCAAGA
ATTACCTCTTGCAGCAATGCAACCCTGTGTCATTGGTGTCATCCCTCGTGTCAATGATCT
TGCCACGAAGTGATTGCCAGGTGATGCAGCAACAATGTTGCCAACAACTAGCACAGATTC
CTCGCCAGCTCCAGTGTGCAGCCATCCATAGCGTCGTGCATTCCATCATAATGCAGCAAG
AACAACAA------------------------------------------CAAGGCATAC
AGATCCTCCGGCCACTGTTTCAGC------------------------TCGTCCAAGGTC
AGGGCATCATCCAACCTCAACAACCAGCTCAATATGAGGTGATCAGGTCATTGGTATTGA
GAACCCTTCCAAACATGTGCAACGTGTATGTCCGACCTGACTGCTCCACTATCAACGCAC
CATTTGCCAGCATAGTCGCCGGCATCAGTGGACAATGA
#FJ006626
ATGAAGACCTTATTCATGCTAACAATCCTTGCGATGGCAACAACTATCGCCACCGCGAAT
ATGCAGGTCGACCCCAGCGGCCAAGTACAATGGCCACAACAACAA-CCATTCCGCCAGCC
CC-AACAACCATTCTACCAGCAACCACAACAAACATTTCCCCA---ACCCCAACAAACAT
TCCC------CCATCAACCACAACAACAATTTACCCAGCCCCAGCAACCA----------
-----------CAACAACAATTTCCGCAGC------------------CCCAG------C
AACCACAACA------------------------ACCATTTTCCCAG---------CCCC
A-----------------------------------------------------------
----------------ACAAGCCCAACTACCATTT-CCCCAA------CAACCACAACAA
CCATTCCCCCAGCCTCAACAACCCCAACAACCATTTCCCCAGTCACAGCAA-CCACAACA
ACCTTTTCCCCAGCCCCA---------------------ACAACCGCAACAATCATT-CC
CCCAGCAACAACAACCGTTGATTCAGCCATATCTACAACAACAGATGAACCCTTGCAAGA
ATTACCTCTTGCAGCAATGCAACCCTGTGTCATTGGTGTCATCCCTCGTGTCAATGATCT
TGCCACGAAGTGATTGCCAGGTGATGCAGCAACAATGTTGCCAACAACTAGCACAGATTC
CTCGCCAGCTCCAGTGTGCAGCCATCCATAGCGTCGTGCATTCCATCATAATGCAGCAAG
AACAACAA------------------------------------------CAAGGCATAC
AGATCCTCCGGCCACTGTTTCAGC------------------------TCGTCCAAGGTC
AGGGCATCATCCAACCTCAACAACCAGCTCAATATGAGGTGATCAGGTCATTGGTATTGA
GAACCCTTCCAAACATGTGCAACGTGTATGTCCGACCTGACTGCTCCACTATCAACGCAC
CATTTGCCAGCATAGTCGCCGGCATCAGTGGACAATGA
#FJ006627
ATGAAGACCTTATTCATGCTAACAATCCTTGCGATGGCAACAACTATCGCCACCGCGAAT
ATGCAGGTCGACCCCAGCGGCCAAGTACAATGGCCACAACAACAA-CCATTCCGCCAGCC
CC-AACAACCATTCTACCAGCAACCACAACAAACATTTCCCCA---ACCCCAACAAACAT
TCCC------CCATCAACCACAACAACAATTTCCCCAGCCCCAGCAACCA----------
-----------CAACAACAATTTCCGCAGC------------------CCCAG------C
AACCACAACA------------------------ACCATTTTCCCAG---------CCCC
A-----------------------------------------------------------
----------------ACAAGCCCAACTACCATTT-CCCCAA------CAACCACAACAA
CCATTCCCCCAGCCTCAACAACCCCAACAACCATTTCCCCAGTCACAGCAA-CCACAACA
ACCTTTTCCCCAGCCCCA---------------------ACAACCGCAACAATCATT-CC
CCCAGCAACAACAACCGTTGATTCAGCCATATCTACAACAACAGATGAACCCTTGCAAGA
ATTACCTCTTGCAGCAATGCAACCCTGTGTCATTGGTGTCATCCCTCGTGTCAATGATCT
TGCCACGAAGTGATTGCCAGGTGATGCAGCAACAATGTTGCCAACAACTAGCACAGATTC
CTCGCCAGCTCCAGTGTGCAGCCATCCATAGCGTCGTGCATTCCATCATCATGCAGCAAG
AACAACAA------------------------------------------CAAGGCATAC
AGATCCTCCGGCCACTGTTTCAGC------------------------TCGTCCAAGGTC
AGGGCATCATCCAACCTCAACAACCAGCTCAATATGAGGTGATCAGGTCATTGGTATTGA
GAACCCTTCCAAACATGTGCAACGTGTATGTCCGACCTGACTGCTCCACCATCAACGCAC
CATTTGCCAACATAGTCGCCGGCATCAGTGGACAATGA
#FJ006628
ATGAAGACCTTATTCATGCTAACAATCCTTGCGATGGCAACAACTATCGCCACCGCGAAT
ATGCAGGTCGACCCCAGCGGCCAAGTACAATGGCCACAACAACAA-CCATTCCGCCAGCC
CC-AACAACCATTCTACCAGCAACCACAACAAACATTTCCCCA---ACCCCAACAAACAT
TCCC------CCATCAACCACAACAACAATTTCCCCAGCCCCAGCAACCA----------
-----------CAACAACAATTTCCGCAGC------------------CCCAG------C
AACCACAACA------------------------ACCATTTTCCCAG---------CCCC
A-----------------------------------------------------------
----------------ACAAGCCCAACTACCATTT-CCCCAA------CAACCACAACAA
CCATTCCCCCAGCCTCAACAACCCCAACAACCATTTCCCCAGTCACAGCAA-CCACAACA
ACCTTTTCCCCAGCCCCA---------------------ACAGCCGCAACAATCATT-CC
CCCAGCAACAACAACCGTTGATTCAGCCATATCTACAACAACAGATGAACCCTTGCAAGA
ATTACCTCTTGCAGCAATGCAACCCTGTGTCATTGGTGTCATCCCTCGTGTCAATGATCT
TGCCACGAAGTGATTGCCAGGTGATGCAGCAACAATGTTGCCAACAACTAGCACAGATTC
CTCGCCAGCTCCAGTGTGCAGCCATCCATAGCGTCGTGCATTCCATCATCATGCAGCAAG
AACAACAA------------------------------------------CAAGGCATAC
AGATCCTCCGGCCACTGTTTCAGC------------------------TCGTCCAAGGTC
AGGGCATCATCCAACCTCAACAACCAGCTCAATATGAGGTGATCAGGTCATTGGTATTGA
GAACCCTTCCAAACATGTGCAACGTGTATGTCCGACCTGACTGCTCCACCATCAACGCAC
CATTTGCCAACATAGTCGCCGGCATCAGTGGACAATGA
#FJ006629
ATGAAGACCTTACTCATCCTTACAATCTTTGCGGCGGCTCTAACCATCGCCACCGCCAAT
ATACAGGTCGCCCCTAGTGGCCAAGTACAATGGCCACAACAACAA-CCATTCCCCCAGCC
----CCAACCATTCTCCCAGCAACCACAACAAGCGTTTCCCCA---ACCCCAACAAACAT
TCCC------CCTTCAACCACATCAAGTATTTCCCCAACCACAACAACCA----------
-----------CAACAACAATTTCCCCAGC------------------CCCAG------C
AACCACAACA------------------------ACCATTTCCCCAG---------CCCC
A-----------------------------------------------------------
----------------ACAACCCCAACTACCATTT-CCCCAA------CAACCA------
---TTCCCCCAGCCTCAACAACCCCAACAACCATTTCCCCAGTCACAGCAA-CCACAACA
ACCTTTTCTCCAGCCCCAACAACAATTCCGGCAGCCCCAACAACCGCAACAATCATT-CC
CCCAGCAACAACAACCGTTGATTCAGCCATATCTACAACAACAGATGAACCCCTGCAAGA
ATTACCTCTTGCAGCAATGCAACCCCGTGTCATTAGTGTCGTCCCTCGTGTCAATGATCT
TGCCACGAAGTGACTGCCAGGTGATGCAGCAACAATGTTGCCAACAACTAGCACAGATTC
CTCGGCAGCTCCAGTGCACAGCCATCCATAGCGTGGTGCATGCCATCATCATGCAGCAAG
AACAA---------------------------------------------CAAGGCATAC
AGATCCTGCGACCACTGTTTCAGC------------------------TTGTCCAGGGAC
AGGGAATCATCCAACCTCAACAACCAGCTCAATATGAGGTGATCAGGTCATTGGTATTGA
GAACCCTTCCAAACATGTGCAACGTGTATGTCCGACCTGACTGCTCCACCATCAACGCAC
CATTTGCCAGCATAGTTGCCGGCATTGGTGGCCAATGA
#FJ006630
ATGAAGACCTTATTCATGCTAACAATCCTTGCGATGGCAACAACTATCGCCACCGCGAAT
ATGCAGGTCGACCCCAGCGGCCAAGTACAATGGCCACAACAACAA-CCATTCCGCCAGCC
CC-AACAACCATTCTACCAGCAACCACAACAAACATTTCCCCA---ACCCCAACAAACAT
TCCC------CCATCAACCACAACAACAATTTACCCAGCCCCAGCAACCA----------
-----------CAACAACAATTTCCGCAGC------------------CCCAG------C
AACCACAACA------------------------ACCATTTTCCCAG---------CCCC
A-----------------------------------------------------------
----------------ACAAGCCCAACTACCATTT-CCCCAA------CAACCACAACAA
CCATTCCCCCAGCCTCAACAACCCCAACAACCATTTCCCCAGTCACAGCAA-CCACAACA
ACCTTTTCCCCAGCCCCA---------------------ACAACCGCAACAATCATT-CC
CCCAGCAACAACAACCGTTGATTCAGCCATATCTACAACAACAGATGAACCCTTGCAAGA
ATTACCTCTTGCAGCAATGCAACCCTGTGTCATTGGTGTCATCCCTCGTGTCAATGATCT
TGCCACGAAGTGATTGCCAGGTGATGCAGCAACAATGTTGCCAACAACTAGCACAGATTC
CTCGCCAGCTCCAGTGTGCAGCCATCCATAGCGTCGTGCATTCCATCATAATGCAGCAAG
AACAACAA------------------------------------------CAAGGCATAC
AGATCCTCCGGCCACTGTTTCAGC------------------------TCGTCCAAGGTC
AGGGCATCATCCAACCTCAACAACCAGCTCAATATGAGGTGATCAGGTCATTGGTATTGA
GAACCCTTCCAAACATGTGCAACGTGTATGTCCGACCTGACTGCTCCACTATCAACGCAC
CATTTGCCAGCATAGTCGCCGGCATCAGTGGACAATGA
#FJ006631
ATGAAGACCTTATTCATGCTAACAATCCTTGCGATGGCAACAACTATCGCCACCGCGAAT
ATGCAGGTCGACCCCAGCGGCCAAGTACAATGGCCACAACAACAA-CCATTCCGCCAGCC
CC-AACAACCATTCTACCAGCAACCACAACAAACATTTCCCCA---ACCCCAACAAACAT
TCCC------CCATCAACCACAACAACAATTTACCCAGCCCCAGCAACCA----------
-----------CAACAACGATTTCCGCAGC------------------CCCAG------C
AACCACAACA------------------------ACCATTTTCCCAG---------CCCC
A-----------------------------------------------------------
----------------ACAAGCCCAACTACCATTT-CCCCAA------CAACCACAACAA
CCATTCCCCCAGCCTCAACAACCCCAACAACCATTTCCCCAGTCACAGCAA-CCACAACA
ACCTTTTCCCCAGCCCCA---------------------ACAACCGCAACAATCATT-CC
CCCAGCAACAACAACCGTTGATTCAGCCATATCTACAACAACAGATGAACCCTTGCAAGA
ATTACCTCTTGCAGCAATGCAACCCTGTGTCATTGGTGTCATCCCTCGTGTCAATGATCT
TGCCACGAAGTGATTGCCAGGTGATGCAGCAACAATGTTGCCAACAACTAGCACAGATTC
CTCGCCAGCTCCAGTGTGCAGCCATCCATAGCGTCGTGCATTCCATCATAATGCAGCAAG
AACAACAA------------------------------------------CAAGGCATAC
AGATCCTCCGGCCACTGTTTCAGC------------------------TCGTCCAAGGTC
AGGGCATCATCCAACCTCAACAGCCAGCTCAATATGAGGTGATCAGGTCATTGGTATTGA
GAACCCTTCCAAACATGTGCAACGTGTATGTCCGACCTGACTGCTCCACTATCAACGCAC
CATTTGCCAGCATAGTCGCCGGCATCAGTGGACAATGA
#FJ006632
ATGAAGACCTTATTCATGCTAACAATCCTTGCGATGGCAACAACTATCGCCACCGCGAAT
ATGCAGGTCGACCCCAGCGGCCAAGTACAATGGCCACAACAACAA-CCATTCCGCCAGCC
CC-AACAACCATTCTACCAGCAGCCACAACAAACATTTCCCCA---ACCCCAACAAACAT
TCCC------CCATCAACCACAACAACAATTTACCCAGCCCCAGCAACCA----------
-----------CAACAACAATTTCCGCAGC------------------CCCAG------C
AACCACAACA------------------------ACCATTTTCCCAG---------CCCC
A-----------------------------------------------------------
----------------ACAAGCCCAACTACCATTT-CCCCAA------CAACCACAACAA
CCATTCCCCCAGCCTCAACAACCCCAACAACCATTTCCCCAGTCACAGCAA-CCACAACA
ACCTTTTCCCCAGCCCCA---------------------ACAACCGCAACAATCATT-CC
CCCAGCAACAACAACCGTTGATTCAGCCATATCTACAACAACAGATGAACCCTTGCAAGA
ATTACCTCTTGCAGCAATGCAACCCTGTGTCATTGGTGTCATCCCTCGTGTCAATGATCT
TGCCACGAAGTGATTGCCAGGTGATGCAGCAACAATGTTGCCAACAACTAGCACAGATTC
CTCGCCAGCTCCAGTGTGCAGCCATCCATAGCGTCGTGCATTCCATCATAATGCAGCAAG
AACAACAA------------------------------------------CAAGGCATAC
AGATCCTCCGGCCACTGTTTCAGC------------------------TCGTCCAAGGTC
AGGGCATCATCCAACCTCAACAACCAGCTCAATATGAGGTGATCAGGTCATTGGTATTGA
GAACCCTTCCAAACATGTGCAACGTGTATGTCCGACCTGACTGCTCCACTATCAACGCAC
CATTTGCCAGCATAGTCGCCGGCATCAGTGGACAATGA
#FJ006633
ATGAAGACCTTACTCATCCTCACAATCTTTGCGGCGTCTCTAACCATCGCCACCGCCAAT
ATACAGGTCGACCCTAGCGGCCAAGTACAATGGCCACAACAACAA-CCATTCCCCCAGCC
----CCAACCATTCTCCCAGCAACCACAGCAAGCGTTTCTCCA---ACCCCAACATACAT
TCCC------CCTTCAACCACAGCAAGTATTTCCCCAACCACAACAACCA----------
-----------CAACAACAATTTCCCCAGC------------------CCCAG------C
AACCACAACA------------------------ACCATTTCCCCAG---------CCCC
A-----------------------------------------------------------
----------------ACAACCCCAACTACCATTT-CCCCAA------CAACCACAACAA
CCATTCCCCCAGCCTCAACAACCCCAACAACCATTTCCCCAGTCACAGCAA-CCACAACA
ACCTTTTCCCCAGCCCCAACAACAATTCCCGCAGCCCCAACAACCGCAACAATCATT-CC
CCCAGCAACAACAACCGTTGATCCAGCCATATCTACAACAACAGATGAACCCCTGCAAGA
ATTACCTCTTGCAGCAATGCAACCCCGTGTCATTAGTGTCGTCCCTCGTGTCAATGATCT
TGCCACGAAATGACTGCCAGGTGATGCAGCAACAATGTTGCCAACAACTAGCACAGATTC
CTCGGCAGCTCCAGTGCACAGCCATCCATAGCGTGGTGCATGCCATCATCATGCAGCAAG
AACAA---------------------------------------------CAAGGCATAC
AGATCCTGCGACCACTGTTTCAGC------------------------TTGTCCAGGGAC
AGGGCATCATCCAACCTCAACAACCAGCTCAATATGAGGTGATCAGGTCATTGGTATTGA
GAACCCTTCCAAACATGTGCAACGTGTATGTCCGACCTGACTGCTCCACCATCAACGCAC
CATTTGCCAGCATAGTTGCCGGCATTGGTGGCCAATGA
#FJ006634
ATGAAGACCTTATTCATCCTAACAATCCTTGCGATGGCAACAACTATCGCCACCGCAAAT
ATGCAGGTCGACCCCAGCGGCCAAGTACAATGGCCACAACAACAA-CCATTCCGCCAGCC
CC-AACAACCATTCTACCAGCAACCCCAACAAACATTTCCCCA---ACCCCAACAAACAT
TCCC------CCATCAACCACAACAACAATTTCCGCAGCCCCAGCAACCA----------
-----------CAACAACAATTTCTGCAGC------------------CCCAG------C
AACCACAACA------------------------ACCATTTCCCCAG---------CCCC
A-----------------------------------------------------------
----------------ACAAGCCCAACTACCATTT-CCCCAA------CAACCACAACAA
CCATTCCCCCAGCCTCAACAACCCCAACAACCATTTCCCCAGTCACAGCAA-CCACAACA
ACCTTTTCCCCAGCCCCA---------------------ACAACCGCAACAATCATT-CC
CCCAGCAACAACAACCGTTGATTCAGCCATATCTACAACAACAGATGAACCCTTGCAAGA
ATTACCTCTTGCAGCAATGCAACCCTGTGTCATTGGTGTCATCCCTCGTGTCAATGATCT
TGCCACGAAGTGATTGCCAGGTGATGCAGCAACAATGTTGCCAACAACTAGCACAGATTC
CTCGCCAGCTCCAGTGTGCAGCCATCCATAGCGTCGTGCATTCCATCATCATGCAGCAAG
AACAACAA------------------------------------------CAAGGCATAC
AGATCCTCCGGCCACTGTTTCAGC------------------------TCGTCCAAGGTC
AGGGCATCATCCAACCTCAACAACCAGCTCAATATGAGGTGATCAGGTCATTGGTATTGA
GAACCCTTCCAAACATGTGCAACGTGTATGTCCGACCTGACTGCTCCACCATCAATGCAC
CATTTGCCAGCATAGTCGCCGGCATAAGTGGACAATGA
#FJ006635
ATGAAGACCTTATTCATCCTAACAATCCTTGCGATGGCAACAACTATCGCCACCGCAAAT
ATGCAGGTCGACCCCAGCGGCCAAGTACAATGGCCACAACAACAA-CCATTCCGCCAGCC
CC-AACAACCATTCTACCAGCAACCACAACAACCATTTCCCCAGCAACCACAACAACAAT
TTCC------CCAGCCCCAACAACCACAACAACCATTTCTCCAGCAACCA----------
-----------CAACAACAATTTCCCCAGC------------------CCCAA------A
AACCACAACA------------------------ACCATTTCCCCAG---------CCCC
A-----------------------------------------------------------
----------------ACAACCCCAACTACCATTT-CCGCAA------CAACCACAACAA
CCATTCCCCCAGCCTCAACAACCCCAACAACCATTTCCCCAGTTACAGCAA-CCACAACA
ACCTTTACCCCAGCCCCA---------------------ACAACCGCAACAACCATT-CC
CCCAACAACAACAACCATTGATTCAGCCATACCTACAACAACAGATGAACCCCTGCAAGA
ATTACCTCTTGCAGCAATGCAACCCTGTGTCATTGGTGTCATCCCTCGTATCAATGATCT
TGCCACGAAGTGATTGCCAGGTGATGCGGCAACAATGTTGCCAACAACTAGCACAGATTC
CTCAGCAGCTCCAGTGCGCAGCCATCCATGGCGTCGTGCATTCCATCATCATGCAGCAAG
AACAACAAGAACAACAACAACAACAACAACAACAACAACGACAACAACAACAAGGCATAC
AGATCATGCGGCCACTATTTCAGC------------------------TCGTCCAGGGTC
AGGGCATCATCCAACCTCAACAACCAGCTCAATTGGAGGTGATCAGGTCATTGGTATTGG
GAACTCTTCCAACCATGTGCAACGTGTTTGTTCCACCTGAGTGCTCCACCACCAAGGCAC
CATTTGCCAGCATAGTCGCCGACATTGGTGGCCAATGA
#FJ006636
ATGAAGACCTTATTCATCCTAACAATCCTTGCGATGGCAACAACTATCGCCAACGCAAAT
ATGCAGGTCGACCCCAGCGGCCAAGTACAATGGCCACAACAACAA-CCATTCCGCCAGCC
CC-AACAACCATTCTACCAGCAACCCCAACAAACATTTCCCCA---ACCCCAACAAACAT
TCCC------CCATCAACCACAACAACAATTTCCGCAGCCCCAGCAACCA----------
-----------CAACAACAATTTCCGCAGC------------------CCCAG------C
AACCACAACA------------------------ACCATTTCCCCAG---------CCCC
A-----------------------------------------------------------
----------------ACAAGCCCAACTACCATTT-CCCCAA------CAACCACAACAA
CCATTCCCCCAGCCTCAACAACCCCAACAACCATTTCCCCAGTCACAGCAA-CCACAACA
ACCTTTTCCCCAGCCCCA---------------------ACAACCGCAACAATCATT-CC
CCCAGCAACAACAACCGTTGATTCAGCCATATCTACAACAACAGATGAACCCTTGCAAGA
ATTACCTCTTGCAGCAATGCAACCCTGTGTCATTGGTGTCATCCCTCGTGTCAATGATCT
TGCCACAAAGTGATTGCCAGGTGATGCAGCAACAATGTTGCCAACAACTAGCACAGATTC
CTCGCCAGCTCCAGTGTGCAGCCATCCATAGCGTCGTGCATTCCATCATCATGCAGCAAG
AACAACAA------------------------------------------CAAGGCATAC
AGATCCTCCGGCCACTGTTTCAGC------------------------TCGTCCAAGGTC
AGGGCATCATCCAACCTCAACAACCAGCTCAATATGAGGTGATCAGGTCATTGGTATTGA
GAACCCTTCCAAACATGTGCAACGTGTATGTCCGACCTGACTGCTCCACCATCAATGCAC
CATTTGCCAGCATAGTCGCCGGCATAAGTGGACAATGA
#FJ006637
ATGAAGACCTTATTCATCCTAACAATCCTTGCGATGGCAACAACTATCGCCACCGCAAAT
ATGCAGGTCGACCCCAGCGGCCAAGTACAATGGCCACAACAACAA-CCATTCCGCCAGCC
CC-AACAACCATTCTACCAGCAACCCCAACAAACATTTCCCCA---ACCCCAACAAACAT
TCCC------CCATCAACCACAACAACAATTTCCGCAGCCCCAGCAACCA----------
-----------CAACAACAATTTCCGCAGC------------------CCCAG------C
AACCACAACA------------------------ACCATTTCCCCAG---------CCCC
A-----------------------------------------------------------
----------------ACAAGCCCAACTACCATTT-CCCCAA------CAACCACAACAA
CCATTCCCCCAGCCTCAACAACCCCAACAACCATTTCCCCAGTCACAGCAA-CCACAACA
ACCTTTTCCCCAGCCCCA---------------------ACAACCGCAACAATCATT-CC
CCCAGCAACAACAACCGTTGATTCAGCCATATCTACAACAACAGATGAACCCTTGCAAGA
ATTACCTCTTGCAGCAATGCAACCCTGTGTCATTGGTGTCATCCCTCGTGTCAATGATCT
TGCCACGAAGTGATTGCCAGGTGATGCAGCAACAATGTTGCCAACAACTAGCACAGATTC
CTCGCCAGCTCCAGTGTGCAGCCATCCATAGCGTCGTGCATTCCATCATCATGCAGCAAG
AACAACAA------------------------------------------CAAGGCATAC
AGATCCTCCGGCCACTGTTTCAGC------------------------TCGTCCAAGGTC
AGGGCATCATCCAACCTCAACAACCAGCTCAATATGAGGTGATCAGGTCATTGGTATTGA
GAACCCTTCCAAACATGTGCAACGTGTATGTCCGACCTGACTGCTCCACCATCAATGCAC
CATCTGCCAGCATAGTCGCCGGCATAAGTGGACAATGA
#FJ006638
ATGAAGACCTTATTCATCCTAACAATCCTTGAGATGGCAACAACTATCGCCAACGCACAT
ATACAGGTAGACCCCAGCGACCAAGTACAATGGCCTCAGCAACAA-CCATTCTGCCAGCA
CC-AACAACCATTCTACCAGCAACCACAACAAACATT-----------------------
-CCC------CCATCAACCACAACAACAATTT----------------------------
------------------------------------------------------------
------------------------------------------------------------
------------------------------------------------------------
-----------------------------CCATTT-CCCCAA------CAATCACAACAA
CCATTTCCCCAGCCTCAACAACCCCAACAACCATTTCCCCAGTCACAGCAA-CCACAACA
ACCTTTTCCCCAGCCCCA---------------------ACAACCGCAACAATCATT-CC
CCCAGCAACAACAACCGTTGATTCAGCCATATCTACAACAACAGATGAACCCTTGCAAGA
ATTACCTCTTGCAGCAATGCAACCCTGTGTCATTGGTGTCATCCCTCGTGTCAATGATCT
TGCCACGAAGTGATTGCCAGGTGATCCAGCAACAATGTTGCCAACAACTAGCACAGATTC
CTCGCCAGCTCCAGTGTGCAGCCATCCATAGCGTCGTGCATTCCATCATCATGCAGCAAG
AACAACAA------------------------------------------CAAGGCATAC
AGATCCTCCGGCCACTGTTTCAGC------------------------TCGTCCAAGGTC
AGGGCATCATCCAACCTCAACAACCAGCTCAATATGAGGTGATCAGGTCATTGGTATTGA
GAACCCTTCCAAACATGTGCAACGTGTATGTCCGACCTGACTGCTCCACCATCAACGCAC
CATTTGCCAGCATAGTCGCCGGCATCAGTGGACAATGA
#FJ006639
ATGAAGACCTTATTCATCCCAACAATCCTTGCGATGGCAACAACTATCGCCACCGCAAAT
ATGCAGGTCGACCCCAGCGGCCAAGTACAATGGCCACAACAACAA-CCATTCCGCCAGCC
CC-AACAACCATTCTACCAGCAACCCCAACAAACATTTCCCCA---ACCCCAACAAACAT
TCCC------CCATCAACCACAACAACAATTTCCGCAGCCCCAGCAACCA----------
-----------CAACAACAATTTCCGCAGC------------------CCCAG------C
AACCACAACA------------------------ACCATTTCCCCAG---------CCCC
A-----------------------------------------------------------
----------------ACAAGCCCAACTACCATTT-CCCCAA------CAACCACAACAA
CCATTCCCCCAGCCTCAACAACCCCAACAACCATTTCCCCAGTCACAGCAA-CCACAACA
ACCTTTTCCCCAGCCCCA---------------------ACAACCGCAACAATCATT-CC
CCCAGCAACAACAACCGTTGATTCAGCCATATCTACAACAACAGATGAACCCTTGCAAGA
ATTACCTCTTGCAGCAATGCAACCCTGTGTCATTGGTGTCATCCCTCGTGTCAATGATCT
TGCCACGAAGTGATTGCCAGGTGATGCAGCAACAATGTTGCCAACAACTAGCACAGATTC
CTCGCCAGCTCCAGTGTGCAGCCATCCATAGCGTCGTGCATTCCATCATCATGCAGCAAG
AACAACAA------------------------------------------CAAGGCATAC
AGATCCTCCGGCCACTGTTTCAGC------------------------TCGTCCAAGGTC
AGGGCATCATCCAACCTCAACAACCAGCTCAATATGAGGTGATCAGGTCATTGGTATTGA
GAACCCTTCCAAACATGTGCAACGTGTATGTCCGACCTGACTGCTCCACCATCAATGCAC
CATTTGCCAGCATAGTCGCCGGCATAAGTGGACAATGA
#FJ006640
ATGAAGACCTTATTCATCCTAACAATCCTTGCGATGGCAACAACTATCGCCACCGCAAAT
ATGCAGGTCGACCCCAGCGGCCAAGTACAATGGCCACAACAACAA-CCATTCCGCCAGCC
CC-AACAACCATTCTACCAGCAACCACAACA------------------------AACAT
TCCC------CCATCAACCACAACAACAATTTCCGCAGCCCCAGCAATCAC---------
------------AACAACAATTTCCGCAGC------------------CCCAG------C
AACCACAACA------------------------ACCATTTCCCCAG---------CCCC
A-----------------------------------------------------------
----------------ACAACCCCAACTACCATTT-CCCCAA------C---------AA
CCATTCCCCCAGCCTCAACAACCCCAACAACCATTTCCCCAGTCACAGCAA-CCACAACA
ACCTTTTCCCCAGCCCCAACAACAATTCCCGCAGCCCCAACAACCGCAACAATCATT-CC
CCCAGCAGCAACAACCGTTGATTCAGCCATATCTACAACAACAGATGAACCCCTGCAAGA
ATTACCTCTTGCAGCAATGCAACCCCGTGTCATTAGTGTCGTCCCTCGTGTCAATGATCT
TGCCACGAAGTGATTGCCAGGTGATGCAGCAACAATGTTGCCAACAACTAGCACAGATTC
CTCGTCAGCTCCAGTGCACAGCCATCCATAGCGTGGTGCATGCCATCATCATGCAGCAAG
AACAA---------------------------------------------CAAGGCATAC
AGATCCTGCGACCACTGTTTCAGC------------------------TTGTCCAGGGAC
AGGGCATCATCCAACCTCAACAACCAGCTCAATATGAGGTGATCAGGTCATTGGTATTGA
GAACCCTTCCAAACATGTGCAACGTGTATGTCCGACCTGACTGCTCCACCATCAATGCAC
CATTTGCCAGCATAGTCGCCGGCATAAGTGGACAATGA
#FJ006614
ATGAAGACCTTATTCATCCTAACAATCCTTGCGATGGCAACAACTATCGCCACCGCGAAT
ATGCAGGTCGACCCCAGCGGCCAAGTACAATGGCCACAACAACAA-CCATTCCGCCAGCC
CC-AACAACCATTCTACCAGCAACCACAACAAACATTTCCCCA---ACCCCAACAAATAT
TCCC------CCATCAACCACAACAACAATTTCCCCAGCCCCAACAACCA----------
-----------CAACAACAATTTCCGCAGC------------------CCCAG------C
AACCACAACA------------------------ACCATTTCCCCAG---------CCCC
A-----------------------------------------------------------
----------------ACAAGCCCAACTACCATTT-CCTCAA------CAACCACAACAA
CCATTCCCCCAGCCTCAACAACCCCAACAACCATTTCCCCAGTCACAGCAA-CCACAACA
ACCTTTTCCCCAGCCCCA---------------------ACAACCGCAACAATCATT-CC
CCCAGCAACAACAACCGTTGATTCAGCCATATCTACAACAACAGATGAACCCTTGCAAGA
ATTACCTCTTACAGCAATGCAACCCTGTGTCATTGGTGTCATCCCTCGTGTCAATGATCT
TGCCACGAAGTGATTGCCAGGTGATGCAGCAACAATGTTGCCAACAACTAGCACAGATTC
CTCGCCAGCTCCAGTGTGCAGCCATCCATAGCGTCGTGCATTCCATCATCATGCAGCAAG
AACAACAA------------------------------------------CAAGGCATAC
AGATCCTCCGGCCACTGTTTCAGC------------------------TCGTCCAAGGTC
AGGGCATCATCCAACCTCAACAACCAGCTCAATATGAGGTGATCAGGTCATTGGTATTGA
GAACCCTTCCAAACATGTGCAACGTGTATGTCCGACCTGACTGCTCCACCATCAACGCAC
CATTTGCTAGCATAGTCGCCGGCATCAGTGGACAATGA
#FJ006615
ATGAAGACCTTATTCATCCTAACAATCCTTGCGATGGCAACAACTATCGCCACCGCGAAT
ATGCAGGTCGACCCCAGCGGCCAAGTACAATGGCCACAACAACAA-CCATTCCGCCAGCC
CC-AACAACCATTCTACCAGCAACCACAACAAACATTTCCCCA---ACCCCAACAAACAT
TCCC------CCATCAACCACAACAACAATTTCCCCAGCCCCAGCAACCA----------
-----------CAACAACAATTTCCGCAGC------------------CCCAG------C
AACCACAACA------------------------ACCATTTCCCCAA---------CCCC
A-----------------------------------------------------------
----------------ACAAGCTCAACTACCATTT-CCTCAA------CAACCACAACAA
CCATTCCCCCAGCCTCAACAACCCCAACAACCATTTCCCCAGTCACAGCAA-CCACAACA
ACCTTTTCCCCAGCCCCA---------------------ACAACCGCAACAATCATT-CC
CCCAGCAACAACAACCGTTGATTCAGCCATATCTACAACAACAGATGAACCCTTGCAAGA
ATTACCTCTTACAGCAATGCAACCCTGTGTCATTGGTGTCATCCCTCGTGTCAATGATCT
TGCCACGAAGTGATTGCCAGGTGATGCAGCAACAATGTTGCCAACAACTAGCACAGATTC
CTCGCCAGCTCCAGTGTGCAGCCATCCATAGCGTCGTGCATTCCATCGTCATGCAGCAAG
AGCAACAA------------------------------------------CAAGGCATAC
AGATCCTCCGGCCACTGTTTCAGC------------------------TCATCCAAGGTC
AGGGCATCATCCAACCTCAACAACCAGCTCAATATGAGGTGATCAGGTCATTGGTATTGA
GAACCCTTCCAAACATGTGCAACGTGTATGTCCGACCTGACTGCTCCACCATCAACGCAC
CATTTGCCAGCATAGTCGCCGGCATCAGTGGACAATGA
#FJ006616
ATGAAGACCTTATTCATCCTAACAATCCTTGCGATGGCAACAACTATCGCCACCGCGAAT
ATGCAGGTCGACCCCAGCGGCCAAGTACAATGGCCACAACAACAA-CCATTCCGCCAGCC
CC-AACAACCATTCTACCAGCAACCACAACAAACATTTCCCCA---ACCCCAACAAACAT
TCCC------CCATCAACCACAACAACAATTTCCCCAGCCCCAGCAACCA----------
-----------CAACAACAATTTCCGCAGC------------------CCCAG------C
AACCACAACA------------------------ACCACTTCCCCAA---------CCCC
A-----------------------------------------------------------
----------------ACAAGCCCAACTACCATTT-CCTCAA------CAACCACAACAA
CCATTCCCCCAGCCTCAACAACCCCAACAACCATTTCCCCAGTCACAGCAA-CCACAACA
ACCTTTTCCCCAGCCCCA---------------------ACAACCGCAACAATCATT-CC
CCCAGCAACAACAACCGTTGATTCAGCCATATCTACAACAACAGATGAACCCTTGCAAGA
ATTACCTCTTACAGCAATGCAACCCTGTGTCATTGGTGTCATCCCTCGTGTCAATGATCT
TGCCACGAAGTGATTGCCAGGTGATGCAGCAACAATGTTGCCAACAACTAGCACAGATTC
CTCGCCAGCTCCAGTGTGCAGCCATCCATAGCGTCGTGCATTCCATCGTCATGCAGCAAG
AACAACAA------------------------------------------CAAGGCATAC
AGATCCTCCGGCCACTGTTTCAGC------------------------TCATCCAAGGTC
AGGGCATCATCCAACCTCAACAACCAGCTCAATATGAGGTGATCAGGTCATTGGTATTGA
GAACCCTTCCAAACATGTGCAACGTGTATGTCCGACCTGACTGCTCCACCATCAACGCAC
CATTTGCCAGCATAGTCGCCGGCATCAGTGGACAATGA
#FJ006617
ATGAAGACCTTACTCATCCTAACAATCCTTGCGATGGCAACAACCATCGCCACCGCCAAT
ATGCAAGTCGACCCCAGCGGCCAAGTACAATGGCCACAACAACAA-CCATTCCCCCAGCC
CC-AACAACCATTCTGCCAGCAACCACAACGAACTATTCCCCA---ACCCCATCAAACAT
TCCA------CCATCAACCACAACAAACATTTCCCCAACCCCAACAAACATACC------
CCCATCAACCACAACAACAATTTCCCCAGA------------------CCCAA------C
AACCACAACA------------------------ACCATTTCCCCAG---------CCCC
AA------------------------------CAAACATTCCCCCAA-------------
-----------------CAACCCCAACTACCATTT-CCCCAA------CAACCCCAACAA
CCATTCCCCCAGCCTCAGCAACCCCAACAACCATTTCCCCAGTCCAAGCAA-CCACAACA
ACCTTTTCCCCAGCCCCA---------------------ACAACCGCAACAATCATT-CC
CCCAACAACAACCATCGTTGATTCAACAATCTCTACAACAACAGTTGAACCCATGCAAGA
ATTTCCTCTTGCAGCAATGCAAACCTGTGTCCTTGGTGTCATCCCTCTGGTCAATCATCT
TGCCACCAAGCGATTGCCAGGTGATGCGGCAACAATGTTGTCAACAACTAGCACAAATTC
CTCAGCAACTCCAGTGTGCAGCCATCCATAGCGTCATGCATTCCATCATCATGCAGCAAG
AACAACAAGAACAACTA---------------------------------CAGGGTGTGC
AAATCCTGGTGCCACTGTCTCAACAGCAACAGGTGGATCAAGGTATTCTCGTCCAGGGTC
AAGGCATCATCCAACCTCAACAACCAGCTCAATTGGAGGTGATCAGGTCATTGGTGTTGC
AAACTCTTCCAACCATGTGCAACGTGTATGTCCCACCTTACTGCTCCACCATCAGGGCAC
CATTTGCTAGCATAGTCGCCAGCATTGGTGGCCAATGA
#FJ006618
ATGAAGACCTTACTCATCGTAACAATCCTTGCGATGGCAACAACCATCGCCACCGCCAAT
ATGCAAGTCGACCCCGGCTACCAAGTACAATGGCCACAACAACAA-CCATTCCCCCAGCC
CC-AACAACCATTCTGCCAGCAACCACAACAAACTATTCCCCA---ACCCCATCAAACGT
TCCA------CCATCAACCACAACAAACATTTCCCCAACCCCAACAAACATACC------
CCCATCAACCACAACAACAATTTCCCCAGA------------------CCCAG------C
AACCACAACA------------------------ACCATTTCCCCAG---------CCCC
AA------------------------------CAAATATTCCCCCA--------------
----------------ACAACCCCAACTACCATTT-CCCCAA------CAACCCCAACAA
CCATTCCCCCAGCCTCAACAACCCCAACAACAATTTCCCCAGTCACAGCAA-CCACAACA
ACCTTTTCCCCAGCCCCAACAACAATTCCTGCAGCCCCAACAACCGCAACAATCATC-CC
CCCAGCAACAACAACCGTTGATTCAGCTATCTCTACAACAACAGATGAACCCCTGCAAGA
ATTTTCTCTTACAGCAATGCAACCCTGTGTCATTGGTGTCATCCCTCGTGTCAATGATCT
TGCCACGAAGTGATTGCCAGGTGATGCAGCAACAATGTTGCCAACAACTAGCACAGATTC
CTCGCCAGCTCCAGTGTGCAGCCATCCATAGCGTCGTGCATTCCATCGTCATGCAGCAAG
AACAACAA------------------------------------------CAAGGCATAC
AGATCCTCCGGCCACTGTTTCAGC------------------------TCATCCAAGGTC
AGGGCATCATCCAACCTCAACAACCAGCTCAATATGAGGTGATCAGGTCATTGGTATTGA
GAACCCTTCCAAACATGTGCAACGTGTATGTCCGACCTGACTGCTCCACCATCAACGCAC
CATTTGCCAGCATAGTCGCCGGCATCAGTGGACAATGA
#FJ006619
ATGAAGACCTTACTCATCCTGACGATCCTTGCGATGGCAATAACCATCAGCACCGCCAAT
ATGCAGGTCGACCCTAGCGGCCAAGTACAATGGCCGCAGCAACAA-CC------------
------------------------------------------------------------
------------------------------------------------------------
------------------------------------------------------------
-------------------------------------ATTCCTGCAG---------CCTT
AC------------------------------CAACCATTCTCCCA--------------
-----------------------------------------G------CAACCACAACAA
CCGTTCCCCCAGACTCAACAACCCCAACAACCATTTCCCCAGTCCAAGCAA-CCACAACA
ACCTTTTCCCCAGCCCCA---------------------ACAACCGCAACAATCATT-CC
CCCAACAACAACCATCGTTGATTCAACAATCTCTACAACAACAGTTGAACCCATGCAAGA
ATTTCCTCTTGCAGCAATGCAAACCTGTGTCCTTGGTGTCATCCCTCTGGTCAATCATCT
TGCCACCAAGCGATTGCCAGGTGATGCGGCAACAATGTTGTCAACAACTAGCACAAATTC
CTCAGCAACTCCAGTGTGCAGCCATCCATAGCGTCATGCATTCCATCATCATGCAGCAAG
AACAACAAGAACAACTA---------------------------------CAGGGTGTGC
AAATCCTGGTGTCACTGTCTCAACAGCAACAGGTGGATCAAGGTATTCTCGTCCAGGGTC
AAGGCATCATCCAACCTCAACAACCAGCTCAATTGGAGGTGATCAGGTCATTGGTGTTGC
AAACTCTTCCAACCATGTGCAACGTGTATGTCCCACCTTACTGCTCCACCATCAGGGCAC
CATTTGCTAGCATAGTCGCCAGCATTGGTGGCCAATGA
#FJ006620
ATGAAGACCTTATTCATCCTAACAATCCTTGCGATGGCAACAACTATCGCCACCGCGAAT
ATGCAGGTCGACCCCAGCGGCCAAGTACAATGGCCACAACAACAA-CCATTCCGCCAGCC
CC-AACAACCATTCTACCAGCAACCACAACAAACATTTCCCCA---ACCCCAACAAATAT
TCCC------CCATCAACCACAACAACAATTTCCCCAGCCCCAACAACCA----------
-----------CAACAACAATTTCCGCAGC------------------CCCAG------C
AACCACAACA------------------------ACCATTTCCCCAG---------CCCC
A-----------------------------------------------------------
----------------ACAAGCCCAACTACCATTT-CCTCAA------CAACCACAACAA
CCATTCCCCCAGCCTCAACAACCCCAACAACCATCTCCCCAGTCACAGCAA-CCGCAACA
ACCTTTTCCCCAGCCCCA---------------------ACAACCGCAACAATCATT-CC
CCCAGCAACAACAACCGTTGATTCAGCCATATCTACAACAACAGATGAACCCTTGCAAGA
ATTACCTCTTACAGCAATGCAACCCTGTGTCATTGGTGTCATCCCTCGTGTCAATGATCT
TGCCACGAAGTGATTGCCAGGTGATGCAGCAACAATGTTGCCAACAACTAGCACAGATTC
CTCGCCAGCTCCAGTGTGCAGCCATCCATAGCGTCGTGCATTCCATCATCATGCAGCAAG
AACAACAA------------------------------------------CAAGGCATAC
AGATCCTCCGGCCACTGTTTCAGC------------------------TCGTCCAAGGTC
AGGGCATCATCCAACCTCAACAACCAGCTCAATATGAGGTGATCAGGTCATTGGTATTGA
GAACCCTTCCAAACATGTGCAACGTGTATGTCCGACCTGACTGCTCCACCATCAACGCAC
CATTTGCTAGCATAGTCGCCGGCATCAGTGGACAATGA
#FJ006621
ATGAAGACCTTACTCATCCTAACAATCCTTGCGATGGCAACAACCATCGCCACCGCCAAT
ATGCAAGTCGACCCCAGCGGCCAAGTACAATGGCCACAACAACAA-CCATTCCCCCAGCC
CC-AACAACCATTCTGCCAGCAACCACAACGAACTATTCCCCA---ACCCCATCAAACAT
TCCA------CCATCAACCACAACAAACATTTCCCCAACCCCAACAAACATACC------
CCCATCAACCACAACAACAATTTCCGCAGC------------------CCCAG------C
AACCACAACA------------------------ACCATTTCCCCAA---------CCCC
AA------------------------------CAAG------------------------
---------------------CCCAACTACCATTT-CCTCAA------CAACCACAACAA
CCATTCCCCCAGCCTCAACAACCCCAACAACCATTTCCCCAGTCACAGCAA-CCACAACA
ACCTTTTCCCCAGCCCCA---------------------ACAACCGCAACAATCATT-CC
CCCAGCAACAACAACCGTTGATTCAGCCATATCTACAACAACAGATGAACCCTTGCAAGA
ATTACCTCTTACAGCAATGCAACCCTGTGTCATTGGTGTCATCCCTCGTGTCAATGATCT
TGCCACGAAGTGATTGCCAGGTGATGCAGCAACAATGTTGCCAACAACTAGCACAGATTC
CTCGCCAGCTCCAGTGTGCAGCCATCCATAGCGTCGTGCATTCCATCGTCATGCAGCAAG
AACAACAA------------------------------------------CAAGGCATAC
AGATCCTCCGGCCACTGTTTCAGC------------------------TCATCCAAGGTC
AGGGCATCATCCAACCTCAACAACCAGCTCAATATGAGGTGATCAGGTCATTGGTATTGA
GAACCCTTCCAAACATGTGCAACGTGTATGTCCGACCTGACTGCTCCACCATCAACGCAC
CATTTGCCAGCATAGTCGCCGGCATCAGTGGACAATGA
#FJ006622
ATGAAGACCTTACTCATCGTAACAATCCTTGCGATGGCAACAACCATCGCCACCGCCAAT
ATGCAAGTCGACCCCGGCTACCAAGTACAATGGCCACAACAACAA-CCATTCCCCCAGCC
CC-AACAACCATTCTGCCAGCAACCACAACAAACTATTCCCCA---ACCCCATCAAACGT
TCCA------CCATCAACCACAACAAACATTTCCCCAACCCCAACAAACATACC------
CCCATCAACCACAACAACAATTTCCCCAGA------------------CCCAG------C
AACCACAACA------------------------ACCATTTCCCCAG---------CCCC
AA------------------------------CAAATATTCCCCCA--------------
----------------ACAACCCCAACTACCATTT-CCCCAA------CAACCCCAACAA
CCATTCCCCCAGCCTCAACAACCCCAACAACAATTTCCCCAGTCACAGCAA-CCACAACA
ACCTTTTCCTCAGCCCCAACAACAATTCCTGCAGCCCCAACAACCGCAACAATCATC-CC
CCCAGCAACAACAACCGTTGATTCAGCTATCTCTACAACAACAGATGAACCCCTGCAAGA
ATTTTCTCTTGCAGCAATGCAACCCTGTGTCATTGGTGTCATCCCTCATATCAATGATCT
TGCCACGAAGTGATTGCCAGGTGATGCAGCAACAATGTTGCCAACAACTGGCACAGGTTC
CTCAGCAGCTCCAGTGTGCAGCCATCCATAGTGTCGTGCATTCCATCATCATGCAGCAAG
AACAACGA------------------------------------------CAAGGCGTGC
AGATCCGGCGGCCACTGTTTCAGC------------------------TCGTTCAGGGTC
AGGGCATCATCCAACCTCAACAACCAGCTCAATTGGAGGTGATCAGGTCATTGGTATTGA
GAACTCTTCCAACCATGTGCAACGTGTATGTCTCACCTGACTGCTCCACCATCAACGCAC
CATTTGCCAGCATAGTCGTCGGCATTGGTGGCCAATGA
#FJ006623
ATGAAGACCTTACTCATCCTGAGAATCCTTGCGATGGCAATAACCATCGCCACCGCCAAT
ATGCAGGTCGACCCTAGCGGCCAAGTACAATGGCCGCAGCAACAA-CCATTCCTGCAGCC
TT-ACCAACCATTCTCCCAGCAACCACAACAAATATTTCCCCA---ACCCCAACAAACAT
TCCC------CCATCAACCACAACAACAATTTCCCCAGCCCCAACAACCA----------
-----------CAACAACAATTTCCGCAGC------------------CCCAG------C
AACCACAACA------------------------ACCATTTCCCCAG---------CCCC
A-----------------------------------------------------------
----------------ACAAGCCCAACTACCATTT-CCTCAA------CAACCACAACAA
CCATTCCCCCAGCCTCAACAACCCCAACAACCATTTCCCCAGTCACAGCAA-CCACAACA
ACCTTTTCCCCAGCCCCA---------------------ACAACCGCAACAATCATT-CC
CCCAGCAACAACAACCGTTGATTCAGCCATATCTACAACAACAGATGAACCCTTGCAAGA
ATTACCTCTTACAGCAATGCAACCCTGTGTCATTGGTGTCATCCCTCGTGTCAATGATCT
TGCCACGAAGTGATTGCCAGGTGATGCAGCAACAATGTTGCCAACAACTAGCACAGATTC
CTCGCCAGCTCCAGTGTGCAGCCATCCATAGCGTCGTGCATTCCATCATCATGCAGCAAG
AACAACAA------------------------------------------CAAGGCATAC
AGATCCTCCGGCCACTGTTTCAGC------------------------TCGTCCAAGGTC
AGGGCATCATCCAACCTCAACAACCAGCTCAATATGAGGTGATCAGGTCATTGGTATTGA
GAACCCTTCCAAACATGTGCAACGTGTATGTCCGACCTGACTGCTCCACCATCAACGCAC
CATTTGCTAGCATAGTCGCCGGCATCAGTGGACAATGA
#FJ006703
ATGAAGACCTTACTCATCCTAACAATCCTTGCGATGACAGTAACCATCGGCACCGCCAAT
ATGCAGGTCGACCCTAGCGGCCAAGTACAATGGACACAACAACAA-CCAGTCCCGCTGCC
TC-AACAACCATTCTCCCAGCAACCACAACAAACATTTCCCCA---ACCCCAACAGACAT
TCCC------CCATCAACCACAACAACAAATTCCCCAGCCTCAACAACCACAACAACAAT
TTCTCCAGCCCCAACAACCATTCCCCCAACAACCACAACAACCATATCCCCAG------C
AACCACAACA------------------------ACCATTCCCCCAGACTCAACAACCCC
AACAACTATT--------------------------------------------------
----TCCCCAGTCCCAGCAACCACAACAACCATAT-CCCCAG------CAACCACAACAA
CCATTCCCCCAGACTCAACAACCCCAACAACAATTTCCCCAATCCCAGCAA-CCACAACA
ACCATTTCCCCAGCCCCA---------------------ACAACCGCAACAATCATT-CC
CCCAGCAACAACCACCGTTCATTCAGCCATCTCTACAACAACAACTGAACCCATGCAAGA
ATTTACTCTTGCAGCAATGCAGACCTGTGTCATTGGTGTCATCCCTCTGGTCAATGATCT
GGCCACAAAGCGATTGCCAAGTGATGAGGCAACAATGCTGCCAACAACTAGCACAGATTC
CTCAGCAGCTCCAGTGTGCAGCCATCCATAGCGTCGTGCATTCCATCATCATGCAGCAAG
AACAACAACAACAACAACAACAACAACAACAACAACAA------------CAAGGCCTGC
GTATCCCGTTGCCACTATATCGGCAACAACAGGTGGGTCAAGGTACTCTCGTCCAGGGCC
AGGGCATCATCCAACCCCAACAACCAGCTCAATTGGAGGCGATCAGGTCATTGGTGTTGC
AAACTCTTCCAACCATGTGTAACGTGTATGTCCCACCTGAGTGCTCTATCATCAAGGCAC
CATTTGCCAGCATAGTCACCGGAATTGGTGGTCAATGA
#FJ006704
ATGAAGACCTTACTCATCCTAACAATCCTTGCGATGGCAACAACCATCGCCACCGCCAAT
ATGCAAATCGACCCCAGCAGCCAAGTACAATGGCCACAACAACAA-CCACTCCCCCAGCC
CC-AACAACCATTCTGCCAGCAACCACAACAAACTATTCCCCA---ACCCCATCAAACAT
TCCC------CCATCAACCACAACAAACATTTCCCCAACCCCAACAAACATACC------
CCCATCAACCACAACAACAATTTCCCCAGA------------------CCCAG------C
AACAACAACA------------------------ACCATTTCCCCAG---------CCCC
AA------------------------------CAAACATTCCCCCA--------------
----------------ACAACCCCAACTATCATTT-CCCCAG------CAACCCCAACAA
CCATTCCCCGAGCCTCAACAACCCCAACAACAATTTCCCCAATCACGACAA-CCACAACA
ACCTTTTCCCCAGACCCAACAACAATTCCCGCAGCCCCAACAACCGCAACAATCATT-CC
CCCAGCAACAACAACCGTTGATTCAGCTATCTCTACAACAACAGATGAACCCCTGCAAGA
ATTTCCTCTTGCAGCAATGCAACCCTGTGTCATTGGTGTCATCCCTCATGTCAATGATCT
TGCCACGAAGTGATTGCCAGGTGATGCAGCAACAATGTTGCCAACAACTAGCACAAATTC
CTCAACAGCTCCAGTGCGCAGCCATCCACAGCGTCGCGCATTCCATCATCATGCAGCAAG
AACAACAA------------------------------------------CAAGGCGTGC
AGATCCTGCGGCCACTATTTCAGC------------------------TCGCCCAGGGTC
TGGGTATCATCCAACCTCAACAACCAGCTCAATTGGAGGGGATCAGGTCATTGGTATTAA
AAACTCTTCCAACCATGTGCAACGTGTATGTCTCACCTGACTGCTCCACCATCAACGCAC
CATTTGCCAGCATAGTCGTCGGCATTGGTGGCCAATGA
#FJ006705
ATGAAGACCTTACTCATCCTAACAATCCTTGCGATGACAGTAACCATCGGCACCGCCAAT
ATGCAGGTCGACCCTAGCGGCCAAGTACAATGGACACAACAACAA-CCAGTCCCGCTGCC
TC-AACAACCATTCTCCCAGCAACCACAACAAACATTTCCCCA---ACCCCAACAAACAT
TCCC------CCATCAACCACAACAACAAATTCCCCAGCCTCAACAACCACAACAACAAT
TTCTCCAGCCCCAACAACCATTCCCCCAACAACCACAACAACCATATCCCCAG------C
AACCACAACA------------------------ACCATTCCCCCAGACTCAACAACCCC
AACAACTATT--------------------------------------------------
----TCCCCAGTCCCAGCAACCACAACAACCATAT-CCCCAG------CAACCACAACAA
CCATTCCCCCAGACTCAACAACCCCAACAACAATTTCCCCAATCCCAGCAA-CCACAACA
ACCATTTCCCCAGCCCCA---------------------ACAACCGCAACAATCATT-CC
CCCAGCAACAACCACCGTTCATTCAGCCATCTCTACAACAACAACTGAACCCATGCAAGA
ATTTACTCTTGCAGCAATGCAGACCTGTGTCATTGGTGTCATCCCTCTGGTCAATGATCT
GGCCACAAAGCGATTGCCAAGTGATGAGGCAACAATGCTGCCAACAACTAGCACAGATTC
CTCAGCAGCTCCAGTGTGCAGCCATCCATAGCGTCGTGCATTCCATCATCATGCAGCAAG
AACAACAACAACAACAACAACAACAACAACAACAACAA------------CAAGGCCTGC
GTATCCCGTTGCCACTATATCAGCAACAACAGGTGGGTCAGGGTACTCTCGTCCAGGGCC
AGGGCATCATCCAACCCCAACAACCAGCTCAATTGGAGGCGATCAGGTCATTGGTGTTGC
AAACTCTTCCAACCATGTGTAACGTGTATGTCCCACCTGAGTGCTCTATCATCAAGGCAC
CATTTGCCAGCATAGTCACCGGAATTGGTGGTCAATGA
#FJ006706
ATGAAGACCTTACTCACCCTAACAATCCTTGCGATGGCAACAACCATCGCCACCGCCAAT
ATGCAAATCGACCCCAGCAGCCAAGTACAATGGCCACAACAACAA-CCACTCCCCCAGCC
CC-AACAACCATTCTGCCAGCAACCACAACAAACTATTCCCCA---ACCCCATCAAACAT
TCCC------CCATCAACCACAACAAACATTTCCCCAACCCCAACAAACATACC------
CCCATCAACCACAACAACAATTTCCCCAGA------------------CCCAG------C
AACAACAACA------------------------ACCATTTCCCCAG---------CCCC
AA------------------------------CAAACATTCCCCCA--------------
----------------ACAACCCCAACTATCATTT-CCCCAG------CAACCCCAACAA
CCATTCCCCGAGCCTCAACAACCCCAACAACAATTTCCCCAATCACAACAA-CCACAACA
ACCTTTTCCCCAGACCCAACAACAATTCCCGCAGCCCCAACAACCGCAACAATCATT-CC
CCCAGCAACAACAACCGTTGATTCAGCTATCTCTACAACAACAGATGAACCCCTGCAAGA
ATTTCCTCTTGCAGCAATGCAACCCTGTGTCATTGGTGTCATCCCTCATGTCAATGATCT
TGCCACGAAGTGATTGCCAGGTGATGCAGCAACAATGTTGCCAACAACTAGCACAAATTC
CTCAACAGCTCCAGTGCGCAGCCATCCACAGCGTCGCGCATTCCATCATCATGCAGCAAG
AACAACAA------------------------------------------CAAGGCGTGC
AGATCCTGCGGCCACTATTTCAGC------------------------TCGCCCAGGGTC
TGGGTATCATCCAACCTCAACAACCAGCTCAATTGGAGGGGATCAGGTCATTGGTATTAA
AAACTCTTCCAACCATGTGCAACGTGTATGTCTCACCTGACTGCTCCACCATCAACGCAC
CATTTGCCAGCATAGTCGTCGGCATTGGTGGCCAATGA
#FJ006707
ATGAAGACCTTACTCATCTTGACAATCCTTGCGATGGCAATAACCATCAGCACCGCCAAT
ATGCAGGTCAATCCTAGTGGCCAAGTACAATGGCCACAACAACAA-CCAATCCCCCTGCC
CC-AACAACCATTATCCCAGCAACCACAACAAGCATTTCCCCA---ACCCCAACAAACAT
TCCC------CCATCAACCACAACAACAGGTTCCCCAGCCTCAGCAACCACAACAACCAT
TCC------CCCAACAAGCA---------------CAACAACCATTCCCCCAAC------
AACCACAACA------------------------ACCATTCCCCCAGACTCAACAACCAC
AACAACCATTCCCCCAGACTCAACAACCACAACGAC------------------------
CATCCCCCCAGACTCAACAACCACAACAACCATTT-CCCCAG------CAACCACAACAA
CCATTCCCCCAGACTCAACAACCCCAACAACCATTTCCTCAGTTCCAGCAA-CCACAACA
ACCTTTTCCCCAGCCCCAACAACAATTCCCGCAGCCCCAACAACCGCAACAATCATT-CC
CCCGGCAACAACGACCGTTCATTCAGCCATCTCTACAACAACGGTTAAACCCATGCAAGA
ATATCCTCTTGCAACAATGCAAACCTGCGTCATTGGTGTCATCCCTCTGGTCGATAATCT
GGCCACAAAGTGATTGCCAAGTGATGCGGCAACAATGCTGCCAACAACTAGCACAGATTC
CTCAGCAGCTCCAGTGCGCAGCCATCCATAGTGTCGTGCATTCCATCATCATGCAACAAC
AACAACAACAACAACAACAACAACAA------------------------CAAGGCGTGC
ATATCCTGCTGCCACTATCTCAGCAGCAACAAGTGGGTCAAGGCACTCTTGTCCAAGGCC
AGGGCATCATCCAGCCTCAACAACCAGCTCAATTGGAGGCGATCAGGTCATTGGTGTTGC
AAACTCTTCCAACCATGTGCAACGTGTATGTCCCACCTGAGTGCTCCATCATCAGGGCAC
CATTTTCCAGCATAGTCGCGGGGATTGGTGGCCAATGA
#FJ006708
ATGAAGACCTTACTCATCCTAACAATCCTTGCGATGACAGTAACCATCGGCACCGCCAAT
ATGCAGGTCGACCCTAGCGGCCAAGTACAATGGACACAACAACAA-CCAGTCCCGCTGCC
TC-AACAACCATTCTCCCAGCAACCACAACAAACATTTCCCCA---ACCCCAACAAACAT
TCCC------CCATCAACCACAACAACGAATTCCCCAGCCTCAACAACCACAACAACAAT
TTCTCCAGCCCCAACAACCATTCCCTCAACAACCACAACAACCATATCCCCAG------C
AACCACAACA------------------------ACCATTCCCCCAGACTCAACAACCCC
AACAACTATT--------------------------------------------------
----TCCCCAGTCCCAGCAACCACAACAACCATAT-CCCCAG------CAACCACAACAA
CCATTCCCCCAGACTCAACAACCCCAACAACAATTTCCCCTATCCCAGCAA-CCACAACA
ACCATTTCCCCAGCCCCA---------------------ACAACCGCAACAATCATT-CC
CCCAGCAACAACCACCGTTCATTCAGCCATCTCTACAACAACAACTGAACCCATGCAAGA
ATTTACTCTTGCAGCAATGCAGACCTGTGTCATTGGTGTCATCCCTCTGGTCAATGATCT
GGCCACAAAGCGATTGCCAAGTGATGAGGCAACAATGCTGCCAACAACTAGCACAGATTC
CTCAGCAGCTCCAGTGTGCAGCCATCCATAGCGTCGTGCATTCCATCATCATGCAGCAAG
AACAACAACAACAACAACAACAACAACAACAACAACAA------------CAAGGCCTGC
GTATCCCGTTGCCACTATATCAGCAACAACAGGTGGGTCAAGGTACTCTCGTCCAGGGCC
AGGGCATCATCCAACCCCAACAACCAGCTCAATTGGAGGCGATCAGGTCATTGGTGTTGC
AAACTCTTCCAACCATGTGTAACGTGTATGTCCCACCTGAGTGCTCTATCATCAAGGCAC
CATTTGCCAGCATAGTCACCGGAATTGGTGGTCAATGA
#FJ006709
ATGAAGACCTTACTCATCCTAACAATCCTTGCGATGACAGTAACCATCGGCACCGCCAAT
ATGCAGGTCGACCCTAGCGGCCAAGTACAATGGACACAACAACAA-CCAGTCCCGCTGCC
TC-AACAACCATTCTCCCAGCAACCACAACAAACATTTCCCCA---ACCCCAACAAACAT
TCCC------CCATCAACCACAACAACAAATTCCCCAGCCTCAACAACCACAACAACAAT
TTCTCCAGCCCCAACAACCATTCCCCCAACAACCACAACAACCATATCCCCAG------C
AACCACAACA------------------------ACCATTCCCCCAGACTCAACAACCCC
AACAACTATT--------------------------------------------------
----TCCCCAGTCCCAGCAACCACAACAACCATAT-CCCCAG------CAACCACAACAA
CCATTCCCCCAGACTCAACAACCCCAACAACAATTTCCCCAATCCCAGCAA-CCACAACA
ACCATTTCCCCAGCCCCA---------------------ACAACCGCAACAATCATT-CC
CCCAGCAACAACCACCGTTCATTCAGCCATCTCTACAACAACAACTGAACCCATGCAAGA
ATTTACTCTTGCAGCAATGCAGACCTGTGTCATTGGTGTCATCCCTCTGGTCAATGATCT
GGCCACAAAGCGATTGCCAAGTGATGAGGCAACAATGCTGCCAACAACTAGCACAGATTC
CTCAGCAGCTCCAGTGTGCAGCCATCCATAGCGTCGTGCATTCCATCATCATGCAGCAAG
AACAACAACAACAACAACAACAACAACAACAACAACAA------------CAAGGCCTGC
GTATCCCGTTGCCACTATATCAGCAACAACAGGTGGGCCAAGGTACTCTCGTCCAGGGCC
AGGGCATCATCCAACCCCAACAACCAGCTCAATTGGAGGCGATCAGGTCATTGGTGTTGC
AAACTCTTCCAACCATGTGTAACGTGTATGTCCCACCTGAGTGCTCTATCATCAAGGCAC
CATTTGCCAGCATAGTCACCGGAATTGGTGGTCAATGA
#FJ006710
ATGAAGACCTTACTCATCCTAACAATCCTTGCGATGGCAACAACCATCGCCACCGCCAAT
ATGCAAATCGACCCCAGCAGCCAAGTACAATGGCCACAACAACAA-CCACTCCCCCAGCC
CC-AACAACCATTCTGCCAGCAACCACAACAAACTATTCCCCA---ACCCCATCAAACAT
TCCC------CCATCAACCACAACAAACATTTCCCCAACCCCAACAAACATACC------
CCCATCAACCACAACAACAATTTCCCCAGA------------------CCCAG------C
AACAACAACA------------------------ACCATTTCCCCAG---------CCCC
AA------------------------------CAAACATTCCCCCA--------------
----------------ACAACCCCAACTATCATTT-CCCCAG------CAACCCCAACAA
CCATTCCCCGAGCCTCAACAACCCCAACAACAATTTCCCCAATCACAACAA-CCACAACA
ACCTTTTCCCCAGACCCAACAACAATTCCCGCAGCCCCAACAACCGCAACAATCATT-CC
CCCAGCAACAACAACCGTTGATTCAGCTATCTCTACAACAACAGATGAACCCCTGCAAGA
ATTTCCTCTTGCAGCAATGCAACCCTGTGTCATTGGTGTCATCCCTCATGTCAATGATCT
TGCCACGAAGTGATTGCCAGGTGATGCAGCAACAATGTTGCCAACAACTAGCACAAATTC
CTCAACAGCTCCAGTGCGCAGCCATCCACAGCGTCGCGCATTCCATCATCATGCAGCAAG
AACAACAA------------------------------------------CAAGGCGTGC
AGATCCTGCGGCCACTATTTCAGC------------------------TCGCCCAGGGTC
TGGGTATCATCCAACCTCAACAACCAGCTCAATTGGAGGGGATCAGGTCATTGGTATTAA
AAACTCTTCCAACCATGTGCAACGTGTATGTCTCACCTGACTGCTCCACCATCAACGCAC
CATTTGCCAGCATAGTCGTCGGCATTGGTGGCCAATGA
#FJ006711
ATGAAGACCTTACTCATCCTAACAATCCTTGCGATGGCAACAACCATCGCCACCGCCAAT
ATGCAAATCGACCCCAGCAGCCAAGTACAATGGCCACAACAACAA-CCACTCCCCCAGCC
CC-AACAACCATTCTGCCAGCAACCACAACAAACTATTCCCCA---ACCTCATCAAACAT
TCCC------CCATCAACCACAACAAACATTTCCCCAACCCCAACAAACATACC------
CCCATCAACCACAACAACAATTTCCCCAGA------------------CCCAG------C
AACAACAACA------------------------ACCATTTCCCCAG---------CCCC
AA------------------------------CAAACATTCCCCCA--------------
----------------ACAACCCCAACTATCATTT-CCCCAG------CAACCCCAACAA
CCATTCCCCGAGCCTCAACAACCCCAACAACAATTTCCCCAATCACAACAA-CCACAACA
ACCTTTTCCCCAGACCCAACAACAATTCCCGCAGCCCCAACAACCGCAACAATCATT-CC
CCCAGCAACAACAACCGTTGATTCAGCTATCTCTACAACAACAGATGAACCCCTGCAAGA
ATTTCCTCTTGCAGCAATGCAACCCTGTGTCATTGGTGTCATCCCTCATGTCAATGATCT
TGCCACGAAGTGATTGCCAGGTGATGCGGCAACAATGTTGCCAACAACTAGCACAAATTC
CTCAACAGCTCCAGTGCGCAGCCACCCACAGCGTCGCGCATTCCATCATCATGCAGCAAG
AACAACAA------------------------------------------CAAGGCGTGC
AGATCCTGCGGCCACTATTTCAGC------------------------TCGCCCAGGGTC
TGGGTATCATCCAACCTCAACAACCAGCTCAATTGGAGGGGATCAGGTCATTGGTATTAA
AAACTCTTCCAACCATGTGCAACGTGTATGTCTCACCTGACTGCTCCACCATCAACGCAC
CATTTGCCAGCATAGTCGTCGGCATTGGTGGCCAATGA
#FJ006712
ATGAAGACCTTACTCATCCTAACAATCCTTGCGATGGCAACAACCATCGCCACCGCCAAT
ATGCAAATCGACCCCAGCAGCCAAGTACAATGGCCACAACAACAA-CCACTCCCCCAGCC
CC-AACAACCATTCTGCCAGCAACCACAACAAACTATTCCCCA---ACCCCATCAAACAT
TCCC------CCATCAACCACAACAAACATTTCCCCGACCCCAACAAACATACC------
CCCATCAACCACAACAACAATTTCCCCAGA------------------CCCAG------C
AACAACAACA------------------------ACCATTTCCCCAG---------CCCC
AA------------------------------CAAACATTCCCCCA--------------
----------------ACAACCCCAACTATCATTT-CCCCAG------CAACCCCAACAA
CCATTCCCCGAGCCTCAACAACCCCAACAACAATTTCCCCAATCACAACAA-CCACAACA
ACCTTTTCCCCAGACCCAACAACAATTCCCGCAGCCCCAACAACCGCAACAATCATT-CC
CCCAGCAACAACAACCGTTGATTCAGCTATCTCTACAACAACAGATGAACCCCTGCAAGA
ATTTCCTCTTGCAGCAATGCAACCCTGTGTCATTGGTGTCATCCCTCATGTCAATGATCT
TGCCACGAAGTGATTGCCAGGTGATGCAGCAACAATGTTGCCAACAACTAGCACAAATTC
CTCAACAGCTCCAGTGCGCAGCCATCCACAGCGTCGCGCATTCCATCATCATGCAGCAAG
AACAACAA------------------------------------------CAAGGCGTGC
AGATCCTGCGGCCACTATTTCAGC------------------------TCGCCCAGGGTC
TGGGTATCATCCAACCTCAACAACCAGCTCAATTGGAGGGGATCAGGTCATTGGTATTAA
AAACTCTTCCAACCATGTGCAACGTGTATGTCTCACCTGACTGCTCCACCATCAACGCAC
CATTTGCCAGCATAGTCGTCGGCATTGGTGGCCAATGA
#FJ006641
ATGAAGACCTTACTCACCCTAACAATCCTTGCGATGGCAACAACCATCGCCACCGCCAAT
ATGCAAATCGACCCCAGCAGCCAAGTACAATGGCCACAACAACAA-CCACTCCCCCAGCC
CC-AACAACCATTCTGCCAGCAACCACAACAAACTATTCCCCA---ACCCCATCAAACAT
TCCC------CCATCAACCACAACAAACATTTCCCCAACCCCAACAAACATACC------
CCCATCAACCACAACAACAATTTCCCCAGA------------------CCCAG------C
AACAACAACA------------------------ACCATTTCCCCAG---------CCCC
AA------------------------------CAAACATTCCCCCA--------------
----------------ACAACCCCAACTATCATTT-CCCCAG------CAACCCCAACAA
CCATTCCCCGAGCCTCAACAACCCCAACAACAATTTCCCCAATCACAACAA-CCACAACA
ACCTTTTCCCCAGACCCAACAACAATTCCCGCAGCCCCAACAACCGCAACAATCATT-CC
CCCAGCAACAACAACCGTTGATTCAGCTATCTCTACAGCAACAGATGAACCCCTGCAAGA
ATTTCCTCTTGCAGCAATGCAACCCTGTGTCATTGGTGTCATCCCTCATGTCAATGATCT
TGCCACGAAGTGATTGCCAGGTGATGCAGCAACAATGTTGCCAACAACTAGCACAAATTC
CTCAACAGCTCCAGTGCGCAGCCATCCACAGCGTCGCGCATTCCATCATCATGCAGCAAG
AACAACAA------------------------------------------CAAGGCGTGC
AGATCCTGCGGCCACTATTTCAGC------------------------TCGCCCAGGGTC
TGGGTATCATCCAACCTCAACAACCAGCTCAATTGGAGGGGATCAGGTCATTGGTATTGA
AAACTCTTCCAACCATGTGCAACGTGTATGTCTCACCTGACTGCTCCACCATCAACGCAC
CATTTGCCAGCATAGTCGTCGGCATTGGTGGCCAATGA
#FJ006642
ATGAAGACCTTACTCATCCTCACAATCCTTGCGATGGCAATAACCATTGCCACCGCCAAT
ATGCAGGTCGACCCTAGTGGCCAAGTACAATGGCCACAACAACAA-CCATTCCCGCAGCC
TC-ACCAACCATTCTCCCAGCAACCACAACAAAT--------------------------
----------------------------ATTTCCCCAACCCCAACAAACA----------
------------------------------------------------------------
--------------------------------------TTCCC-----------------
------------------------------------------------------------
------------------------------------------------------------
--------------------------------------------CCATCAA-CCACAACA
ACAATTTCCCCAGCCTCA---------------------GCAACCACAACAATCATT-CC
CCCAACAACAACCATCGTTGATTCAACAATCTCTACAACAACAGTTGAACCCATGCAAGA
ATTTCCTCTTGCAGCAATGCAAACCTGTGTCCTTGGTGTCATCCCTCTGGTCAATCATCT
TGCCACGAAGCGATTGCCAGGTGATGCGGCAACAATGTTGCCAACAACTAGCACAAATTC
CTCAGCAACTCCAGTGTGCAGCCATCCATAGCGTCGTGCATTCCATCATCATGAAGCAAG
AACAACAACAACAACAACAACAACAACAACAACAA---------------CAAGGCCTGC
GTATCCCGCTGCCACTATATCAGCAACAACAGGTGGGTCAAGGTACTCTCGTCCAGGGCC
AGGGCATCATCCAACCCCAACAACCAGCTCAATTGGAGGCGATCAGGTCATTGGTGTTGC
AAACTCTTCCAATCATGTGTAACGTGTATGTCCCACCTGAGTGCTCTATCATCAAGGCAC
CATTTGCCAGCATAGTCACCGGAATTGGTGGTCAATGA
#FJ006643
ATGAAGACCTTACTCATCCTAACAATCCTTGCGATGGCAACAACCATCGCCACCGCCAAT
ATGCAAATCGACCCCAGCAGCCAAGTACAATGGCCACAACAACAA-CCACTCCCCCAGCC
CC-AACAACCATTCTGCCAGCAACCACAACAAACTATTCCCCA---ACCCCATCAAACAT
TCCC------CCATCAACCACAACAAACATTTCCCCAACCCCAACAAACATACC------
CCCATCAACCACAACAACAATTTCCCCAGA------------------CCCAG------C
AACAACAACA------------------------ACCATTTCCCCAG---------CCCC
AA------------------------------CAAACATTCCCCCA--------------
----------------ACAACCCCAACTATCATTT-CCCCAG------CAACCCCAACAA
CCATTCCCCGAGCCTCAACAACCCCAACAACAATTTCCCCAATCACAACAA-CCACAACA
ACCTTTTCCCCAGACCCAACAACAATTCCCGCAGCCCCAACAACCGCAACAATCATT-CC
CCCAGCAACAACAACCGTTGATTCAGCTATCTCTACAACAACAGATGAACCCCTGCAAGA
ATTTCCTCTTGCAGCAATGCAACCCTGTGTCATTGGTGTCATCCCTCATGTCAATGATCT
TGCCACGAAGTGATTGCCAGGTGATGCAGCAACAATGTTGCCAACAACTAGCACAAATTC
CTCAACAGCTCCAGTGCGCAGCCATCCACAGCGTCGCGCATTCCATCATCATGCAGCAAG
AACAACAA------------------------------------------CAAGGCGTGC
AGATCCTGCGGCCACTATTTCAGC------------------------TCGCCCAGGGTC
TGGGTATCATCCAACCTCAACAACCAGCTCAATTGGAGGGGATCAGGTCATTGGTATTGA
AAACTCTTCCAACCATGTGCAACGTGTATGTCTCACCTGACTGCTCCACCATCAACGCAC
CATTTGCCAGCATAGTCGTCGGCATTGGTGGCCAATGA
#FJ006644
ATGAAGACCTTACTCATCCTCACAATCCTTGCGATGGCAATAACCATTGCCACCGCCAAT
ATGCAGGTCGACCCTAGTGGCCAAGTACAATGGCCACAACAACAA-CCATTCCCGCAGCC
TC-ACCAACCATTCTCCCAGCAACCACAAC------------------------------
------------------------AAATATTTCCCCAACCCCAACAAACATTCC------
CCCATCAACCACAACAACAATTTCCCCAGC------------------CTCAG------C
AACCACAACA------------------------ACAATTTCTCCAG---------CCCC
AA------------------------------CAACCATTCCCCCAA-------------
-----------------CAACCACAACAACCATAT-CCCCAG------CAACCACAACAA
CCATTCCCCCAGATTCAACAACCCCAACAACCATTTCCCCAGTCCAAGCAA-CCACAACA
ACCTTTTCCCCAGCCCCAACAACAATTCCCGCAGCCCCAACAACCGCAACAATCATT-CC
CCCAACAACAACCATCGTTGATTCAACAATCTCTACAACAACAGTTGAACCCATGCAAGA
ATTTCCTCTTGCAGCAATGCAAACCTGTGTCCTTGGTGTCATCCCTCTGGTCAATCATCT
TGCCACGAAGCGATTGCCAGGTGATGCGGCAACAATGTTGCCAACAACTAGCACAAATTC
CTCAGCAACTCCAGTGTGCAGCCATCCATAGCGTCGTGCATTCCATCATCATGCAGCAAG
AACAACAAGAACAACTA---------------------------------CAGAGTGGGC
AAATCCTGGTGCCACTGTCTCAACAGCAACAGGTGGGTCAAGGTATTCTCGTCCAGGGTC
AAGGCATCATCCAACCTCAACAACCAGCTCAATTGGAGGTGATCAGGTCATTGGTGTTGC
AAACTCTTCCAACCATGCGCAACATGTATGTCCCACCTTACTGCTCCACCATCAGGGCAC
CATTTGCTAGCATAGTCGCCGGCATTGGTGGCCAATGA
#FJ006645
ATGAAGACCTTACTCATCCTCACAATCCTTGCGATGGCAATAACCATTGCCACCGCCAAT
ATGCAGGTCGACCCTAGTGGCCAAGTACAATGGCCACAACAACAA-CCATTCCCGCAGCC
TC-ACCAACCATTCTCCCAGCAACCACAAC------------------------------
------------------------AAATATTTCCCCAACCCCAACAAACATTCC------
CCCATCAACCACAACAACAATTTCCCCAGC------------------CTCAG------C
AACCACAACA------------------------ACAATTTCTCCAG---------CCCC
AA------------------------------CAACCATTCCCCCAA-------------
-----------------CAACCACAACAACCATAT-CCCCAG------CAACCACAACAA
CCATTCCCCCAGATTCAACAACCCCAACAACCATTTCCCCAGTCCAAGCAA-CCACAACA
ACCTTTTCCCCAGCCCCAACAACAATTCCCGCAGCCCCAACAACCGCAACAATCATT-CC
CCCAACAACAACCATCGTTGATTCAACAATCTCTACAACAACAGTTGAACCCATGCAAGA
ATTTCCTCTTGCAGCAATGCAAACCTGTGTCCTTGGTGTCATCCCTCTGGTCAATCATCT
TGCCACGAAGCGATTGCCAGGTGATGCGGCAACAATGTTGCCAACAACTAGCACAAATTC
CTCAGCAACTCCAGTGTGCAGCCATCCATAGCGTCGTGCATTCCATCATCATGCAGCAAG
AACAACAAGAACAACTA---------------------------------CAGAGTGGGC
AAATCCTGGTGCCACTGTCTCAACAGCAACAGGTGGGTCAAGGTATTCTCGTCCAGGGTC
AAGGCATCATCCAACCTCAACAACCAGCTCAATTGGAGGTGATCAGGTCATTGGTGTTGC
AAACTCTTCCAACCATGTGCAACATGTATGTCCCACCTTACTGCTCCACCATCAGGGCAC
CATTTGCTAGCATAGTCGCCGGCATTGGTGGCCAATGA
#FJ006646
ATGAAGACCTTACTCATCCTCACAATCCTTGCGATGGCAATAACCATTGCCACCGCCAAT
ATGCAGGTCGACCCTAGTGGCCAAGTACAATGGCCACAACAACAA-CCATTCCCGCAGCC
TC-ACCAACCATTCTCCCAGCAACCACAAC------------------------------
------------------------AAATATTTCCCCAACCCCAACAAACATTCC------
CCCATCAACCACAACAACAATTTCCCCAGC------------------CTCAG------C
AACCACAACA------------------------ACAATTTCTCCAG---------CCCC
AA------------------------------CAACCATTCCCCCAA-------------
-----------------CAACCACAACAACCATAT-CCCCAG------CAACCACAACAA
CCATTCCCCCAGATTCAACAACCCCAACAACCATTTCCCCAGTCCAAGCAA-CCACAACA
ACCTTTTCCCCAGCCCCAACAACAATTCCCGCAGCCCCAACAACCGCAACAATCATT-CC
CCCAACAACAACCATCGTTGATTCAACAATCTCTACAACAACAGTTGAACCCATGCAAGA
ATTTCCTCTTGCAGCAATGCAAACCTGTGTCCTTGGTGTCATCCCTCTGGTCAATCATCT
TGCCACGAAGCGATTGCCAGGTGATGCGGCAACAATGTTGCCAACAACTAGCACAAATTC
CTCAGCAACTCCAGTGTGCAGCCATCCATAGCGTCGTGCATTCCATCATCATGCAGCAAG
AACAACAAGAACAACTA---------------------------------CAGAGTGGGC
AAATCCTGGTGCCACTGTCTCAACAGCAACAGGTGGGTCAAGGTATTCTCGTCCAGGGTC
AAGGCATCATCCAACCTCAACAACCAGCTCAATTGGAGGTGATCAGGTCATTGGTGTTGC
AAACTCTTCCAACCATGTGCAACATGTATGTCCCACCTTACTGCTCCACCATCAGGGCAC
CATTTGCTAGCATAGTCGCCGGCATTGGTGGCCAATGA
#FJ006647
ATGAAGACCTTACTCATCCTCACAATCCTTGCGATGGCAATAACCATTGCCACCGCCAAT
ATGCAGGTCGACCCTAGTGGCCAAGTACAATGGCCACAACAACAA-CCATTCCCGCAGCC
TC-ACCAACCATTCTCCCAGCAACCACAAC------------------------------
------------------------AAATATTTCCCCAACCCCAACAAACATTCC------
CCCATCAACCACAACAACAATTTCCCCAGC------------------CTCAG------C
AACCACAACA------------------------ACAATTTCTCCAG---------CCCC
AA------------------------------CAACCATTCCCCCAA-------------
-----------------CAACCACAACAACCATAT-CCCCAG------CAACCACAACAA
CCATTCCCCCAGATTCAGCAACCCCAACAACCATTTCCCCAGTCCAAGCAA-CCACAACA
ACCTTTTCCCCAGCCCCAACAACAATTCCCGCAGCCCCAACAACCGCAACAATCATT-CC
CCCAACAACAACCATCGTTGATTCAACAATCTCTACAACAACAGTTGAACCCATGCAAGA
ATTTCCTCTTGCAGCAATGCAAACCTGTGTCCTTGGTGTCATCCCTCTGGTCAATCATCT
TGCCACGAAGCGATTGCCAGGTGATGCGGCAACAATGTTGCCAACAACTAGCACAAATTC
CTCAGCAACTCCAGTGTGCAGCCATCCATAGCGTCGTGCATTCCATCATCATGCAGCAAG
AACAACAAGAACAACTA---------------------------------CAGAGTGGGC
AAATCCTGGTGCCACTGTCTCAACAGCAACAGGTGGGTCAAGGTATTCTCGTCCAGGGTC
AAGGCATCATCCAACCTCAACAACCAGCTCAATTGGAGGTGATCAGGTCATTGGTGTTGC
AAACTCTTCCAACCATGTGCAACATGTATGTCCCACCTTACTGCTCCACCATCAGGGCAC
CATTTGCTAGCATAGTCGCCGGCATTGGTGGCCAATGA
#FJ006648
ATGAAGACCTTACTCATCCTCACAATCCTTGCGATGGCAATAACCATTGCCACCGCCAAT
ATGCAGGTCGACCCTAGTGGCCAAGTACAATGGCCACAACAACAA-CCATTCCCGCAGCC
TC-ACCAACCATTCTCCCAGCAACCACAAC------------------------------
------------------------AAATATTTCCCCAACCCCAACAAACATTCC------
CCCATCAACCACAACAACAATTTCCCCAGC------------------CTCAG------C
AACCACAACA------------------------ACAATTTCTCCAG---------CCCC
AA------------------------------CAACCATTCCCCCAA-------------
-----------------CAACCACAACAACCATAT-CCCCAG------CAACCACAACAA
CCATTCCCCCAGATTCAACAACCCCAACAACCATTTCCCCAGTCCAAGCAA-CCACAACA
ACCTTTTCCCCAGCCCCAACAACAATTCCCGCAGCCCCAACAACCGCAACAATCATT-CC
CCCAACAACAACCATCGTTGATTCAACAATCTCTACAACAACAGTTGAACCCATGCAAGA
ATTTCCTCTTGCAGCAATGCAAACCTGTGTCCTTGGTGTCATCCCTCTGGTCAATCATCT
TGCCACGAAGCGATTGCCAGGTGATGCGGCAACAATGTTGCCAACAACTAGCACAAATTC
CTCAGCAACTCCAGTGTGCAGCCATCCATAGCGTCGTGCATTCCATCATCATGCAGCAAG
AACAACAAGAACAACTA---------------------------------CAGAGTGGGC
AAATCCTGGTGCCACTGTCTCAACAGCAACAGGTGGGTCAAGGTATTCTCGTCCAGGGTC
AAGGCATCATCCAACCTCAACAACCAGCTCAATTGGAGGTGATCAGGTCATTGGTGTTGC
AAACTCTTCCAACCATGTGCAACATGTATGTCCCACCTTACTGCTCCACCATCAGGGCAC
CATTTGCTAGCATAGTCGCCGGCATTGGTGGCCAATGA
#FJ006649
ATGAAGACCTTACTCATCCTAACAATCCTTGCGATGGCAGTAACCATCGGCACCGCCAAT
ATGCAGGTCGACCCTAGCGGCCAAGTCCAATGGCCACAACAACAA-CCAGTCCTGCTGCC
TC-AGCAACCATTCTCCCAG----------------------------------------
------------------------------------------------------------
------------------------------------------------------------
------------------------------------------------------------
------------------------------------------------------------
------------------------------------------------------------
------------------------------------------------CAA-CCACAACA
ACCATTTCCCCAGCCCCA---------------------ACAACCGCAAAAATCATT-TC
CCCAGCAACAACCACCGTTCATTCAACCATCCCTACAACAACAGCTGAACCCATGCAAGA
ATTTACTCTTGCAGCAATGCAGACCTGTGTCATTGGTGTCATCCCTCTGGTCAATGATCT
GGCCACAAAGCGATTGCCAAGTGATGAGGCAACAATGCTGCCAACAACTAGCACAGATTC
CTCAGCAGCTCCAGTGTGCAGCCATCCATAGCGTCGTGCATTCCATCATCATGAAGCAAG
AACAACAACAACAACAACAACAACAACAACAACAA---------------CAAGGCCTGC
GTATCCCGCTGCCACTATATCAGCAACAACAGGTGGGTCAAGGTACTCTCGTCCAGGGCC
AGGGCATCATCCAACCCCAACAACCAGCTCAATTGGAGGCGATCAGGTCATTGGTGTTGC
AAACTCTTCCAATCATGTGTAACGTGTATGTCCCACCTGAGTGCTCTATCATCAAGGCAC
CATTTGCCAGCATAGTCACCGGAATTGGTGGTCAATGA
#FJ006650
ATGAAGACCTTACTCATCCTAACAATCCTTGCGATGGCAACAACCATCGCCACCGCCAAT
ATGCAAATCGACCCCAGCAGCCAAGTACAATGGCCACAACAACAA-CCACTCCCCCAGCC
CC-AACAACCATTCTGCCAGCAACCACAACAAACTATTCCCCA---ACCCCATCAAACAT
TCCC------CCATCAACCACAACAAACATTTCCCCAACCCCAACAAACATACC------
CCCATCAACCACAACAACAATTTCCCCAGA------------------CCCAG------C
AACAACAACA------------------------ACCATTTCCCCAG---------CCCC
AA------------------------------CAAACATTCCCCCA--------------
----------------ACAACCCCAACTATCATTT-CCCCAG------CAACCCCAACAA
CCATTCCCCGAGCCTCAACAACCCCAACAACAATTTCCCCAATCACAACAA-CCACAACA
ACCTTTTCCCCAGACCCAACAACAATTCCCGCAGCCCCAACAACCGCAACAATCATT-CC
CCCAGCAACAACAACCGTTGATTCAGCTATCTCTACAACAACAGATGAACCCCTGCAAGA
ATTTCCTCTTGCAGCAATGCAACCCTGTGTCATTGGTGTCATCCCTCATGTCAATGATCT
TGCCACGAAGTGATTGCCAGGTGATGCAGCAACAATGTTGCCAACAACTAGCACAAATTC
CTCAACAGCTCCAGTGCGCAGCCATCCACAGCGTCGCGCATTCCATCATCATGCAGCAAG
AACAACAA------------------------------------------CAAGGCGTGC
AGATCCTGCGGCCACTATTTCAGC------------------------TCGCCCAGGGTC
TGGGTATCATCCAACCTCAACAACCAGCTCAATTGGAGGGGATCAGGTCATTGGTATTAA
AAACTCTTCCAACCATGTGCAACGTGTATGTCTCACCTGACTGCTCCACCATCAACGCAC
CATTTGCCAGCATAGTCGTCGGCATTGGTGGCCAATGA
#FJ006651
ATGAAGACCTTACTCATCCTGACAATCCTTGTGATGGCAATAACCATCGCCACCGCCAAT
ATGCAGGTCGGCCCTAGCGGCCAAGTACAATGGCCACAACAACAA-CCATTCCTGCAGCC
TC-ACCAACCATTCTCCCAGCAACCACAAC------------------------------
------------------------AAACATTTCCCCAACCCCAACAAACATCCC------
CCCATCAACCACAACAACAATTTCCCCAAC------------------CTCAG------C
AACCACAACA------------------------AGAATTTCTCCAG---------CCCC
AA------------------------------CATCCATTCCCCCAA-------------
-----------------CAACCGCAACAACCATAT-CCCCAG------CAACCACAACAA
CCATTCCCCCAGACTCAACGACCCCAACAACCATTTCCCCAGTCCCAGCAA-CCACAACA
ACCTTTTCCCCAGCCCCAACAACAATTCCCGCAGCCCCAACAACCACAACAATCATT-CC
CCCAACAACAACCATCGTTGATTCAACAATCTCTACAACAACAGTTGAACCCATGCAAGA
ATTTCCTCTTGCAGCAATGCAGACCTATGTCCTTGGTGTCATCCCTCTGGTCAATGATCT
TGCCACGAGGCGATTGCCAGGTGATGCGGCAACAATGTTGCCAACAACTAGCACAAATTC
CTCAGCAACTCCAGTGTGCAGCCATCCATAGCGTCGTGCATTCCATCATCATGCAGCAAG
AGCAACAAGAACAACGA---------------------------------CAGGGTGTGC
AAATCCTGGTGCCACTGTCTCAACAGCAACAGGTTGGTCAAGGTACTCTCGTCCAGGGTC
AGGGCATCATCCAACCTCAGCAACCAGCTCAATTGGAGGTGATCGGGTCATTGGTGTTGC
AAACTCTTCCAACCATGTGCAACGTGTATGTCCCACCTTACTGCTCCACCATCAGGGCAC
CATTTGCCAGCATAGTCGCCGGCATTGGTGGCCAATGA
#FJ006684
ATGAAGACCTTACTCATCCTAACAATCCTTGCTATGGCAATAACCATCGCCACCGCCAAT
ATGCAGGTCGACCCTAGCGGCCAAGTACAATGGCCACATCAACAA-CCATTCCCGCAGCC
TC-ACCAACCATTCTCCCAGCAACCACAAC------------------------------
------------------------AAATATTTCCCCAACCCCAACAAACATTCC------
CCCATCAACCACAACAACAATTTCCCCAGA------------------CTCCG------C
AACCACAACA------------------------ACAATTTCTCCAG---------CCCC
AA------------------------------CAACCATTCCCCCAA-------------
-----------------CAACCACAACAACCATAT-CCCCAG------CAACCACAACAA
CCATTCCCCCAGACTCAACAACCCCAACAACCATTTCCCCAGTCCAAGCAA-CCAAAACA
ACCTTTTCCCCAGCCCCAACAACAATTCCCGCAGCCCCAACAACCGCAACAATCATT-CC
CCCAACAACAACCATCGTTGATTCAACAATCTCTACAACAACAGTTGAACCCATGCAAGA
ATTTCCTCTTGCAGCAATGCAAACCTGTGTCCTTGGTGTCATCCCTCTGGTCAATCATCT
TGCCACGAAGCGATTGCCAGGTGATGCGGCAACAATGTTGCCAACAACTAGCACAAATTC
CTCAACAACTCCAGTGTGCAGCCATCCATAGCGTCGTGCATTCCATCATCATGCAGCAAG
AACAACAAGAACAACTA---------------------------------CAGGGTGTGC
AAATCCTGGTGCCACTGTCTCAACAGCAACAGGTGGGTCAAGGTATTCTCGTCCAGGGTC
AAGGCATCATCCAACCTCAACAACCAGCTCAATTGGAGGTGATCAGGTCATTGGTGTTGC
AAACTCTTCCAACCATGTGCAACGTGTATGTCCCACCTTACTGCTCCACCATCAGGGCAC
CATTTGCTAGCATAGTCGCCGGCATTGGTGGCCAATGA
#FJ006685
ATGAAGACCTTACTCATCCTAACAATCCTTGCGATGGCAACAACTATCGCCACCGCCAAT
ATGCAAGTCGACCCCAGCGGCCAAGTACAATGGCCACAACAACAA-CCATTCCCCCAGCC
CC-AACAACCATTCTGCCAGCAACCACAACAAACTATTCCCCA---ACCCCATCAAACAT
TCCA------CCATCAACCACAACAAACATTTCCCCAACCCCAACAAACATACC------
CCCATCAACCACAACAGCAATTTCCCCAGA------------------CCCAG------C
AACCACAACA------------------------ACCATTTCCCCAG---------CCCC
AA------------------------------CAAACATTCCCCCA--------------
----------------ACAACCCCAACTACCATTT-CCCCAA------CAACCCCAACAA
CCATTCCCCCAGCCTCAGCAACCCCAACAACCATCTCCCCAGTCACAACAA-CCACAACA
ACCTTTTCCCCAGCCCCAACAACAATTTCCGCAGCCCCAACAACCACAACATTCATT-CC
CCCAACAACAACAACCGGTGATTCAGTCATTTCTACAACAACAGATGAACCCCTGCAAGA
ATTTCCTCTTGCAGCAATGCAACCCTGTGTCATTGGTGTCATCTCTCGTGTCAATAATCT
TGCCACGAAGTGATTGCCAGGTGATGCAGCAACAATGTTGCCAACAACTAGCACAAATTC
CTCAACAGCTCCAGTGCGCAGCCATCCACAGCGTCGCGCATTCCATCATCATGCAACAGG
AACAACAA------------------------------------------CAAGGCGTGT
CGATCCTGCGGCCACTATTTCAGC------------------------TCGCCCAGGGTC
TGGGTATCATCCAACCTCAACAACCAGCTCAACTGGAGGGGATCAGGTCATTGGTATTGA
AAACTCTTCCAACCATGTGCAACGTGTATGTCCCACCTGACTGCTCCACCATCAACGTAC
CATATGCCAGCATAGACGCCGGCATTGGTGGCCAATGA
#FJ006686
ATGAAGACCTTACTCATCCTAACAATCCTTGCGATGGCAACAACCATCGCCACCGCCAAT
ATGCAAGTCGACCCCAGCGGCCAAGTACAATGGCCACAACAACAA-CCATTCCCCCAGCC
CC-AACAACCATTCTGCCAGCAACCACAACAAACTATTCCCCA---ACCCCATCAAACAT
TCCA------CCATCAACCACAACAAACATTTCCCCAACCCCAACAAACATACC------
CCCGTCAACCACAACAGCAATTTCCCCAGA------------------CCCAG------C
AACCACAACA------------------------ACCATTTCCCCAG---------CCCC
AA------------------------------CAAACATTCCCCCA--------------
----------------ACAACCCCAACTACCATTT-CCCCAA------CAACCCCAACAA
CCATTCCCCCAGCCTCAGCAACCCCAACAACCATTTCCCCAGTCACAACAA-CCACAACA
ACCTTTTCCCCAGCCCCAACAACAATTTCCGCAGCCCCAACAACCACAACATTCATT-CC
CCCAACAACAACAACCGGTGATTCAGTCATTTCTACAACAACAGATGAACCCCTGCAAGA
ATTTCCTCTTGCAGCAATGCAACCCTGTGTCATTGGTGTCATCTCTCGTGTCAATAATCT
TGCCACGAAGTGATTGCCAGGTGATGCAGCAACAATGTTGCCAACAACTAGCACAAATTC
CTCAACAGCTCCAGTGCGCAGCCATCCACAGCGTCGCGCATTCCATCATCATGCAACAGG
AACAACAA------------------------------------------CAAGGCGTGT
CGATCCTGCGGCCACTATTTCAGC------------------------TCGCCCAGGGTC
TGGGTATCATCCAACCTCAACAACCAGCTCAACTGGAGGGGATCAGGTCATTGGTATTGA
AAACTCTTCCAACCATGTGCAACGTGTATGTCCCACCTGACTGCTCCACCATCAACGTAC
CATATGCCAGCATAGACGCCGGCATTGGTGGCCAATGA
#FJ006687
ATGAAGACCTTACTCATCCTAACAATCCTTGCGATGGCAACAACCATCGCCACCGCCAAT
ATGCAAGTCGACCCCAGCGGCCAAGTACAATGGCCACAGCAACAA-CCATTCCCCCAGCC
CC-AACTACCATTTCCCCAACAACCCCAAC------------------------------
------------------------------------------------------------
------------------------------------------------------------
------------------------------------------------------------
------------------------------------------------------------
----------------------------------------------------------AA
CCATTCCCCCAGCCTCAGCAACCCCAACAACCATTTCCCCAGTCACAACAA-CCACAACA
ACCTTTTCCCCAGCCCCAACAACAATTTCCGCAGCCCCAACAACCACAACATTCATT-CC
CCCAACAACAACAACCGGTGATTCAGTCATTTCTACAACAACAGATGAACCCCTGCAAGA
ATTTCCTCTTGCAGCAATGCAACCCTGTGTCATTGGTGTCATCTCTCGTGTCAATAATCT
TGCCACGAAGTGATTGCCAGGTGATGCAGCAACAATGTTGCCAACAACTAGCACAAATTC
CTCAACAGCTCCAGTACGCAGCCATCCACAGCGTCGCGCATTCCATCATCATGCAACAGG
AACAACAA------------------------------------------CAAGGCGTGT
CGATCCTGCGGCCACTATTTCAGC------------------------TCGCCCAGGGTC
TGGGTATCATCCAACCTCAACAACCAGCTCAACTGGAGGGGATCAGGTCATTGGTATTGA
AAACTCTTCCAACCATGTGCAACGTGTATGTCCCACCTGACTGCTCCACCATCAACGTAC
CATATGCCAGCATAGACGCCGGCATTGGTGGCCAATGA
#FJ006688
ATGAAGACCTTACTCATCCTAACAATCCTTGCGATGGCAACAACCATCGCCACCGCCAAT
ATGCAAGTCGACCCCAGCGGCCAAGTACAATGGCCACAACAACAA-CCATTCCCCCAGTC
CC-AACAACCATTCTGCCAGCAACCACAACAAACTATTCCCCA---ACCCCATCAAACAT
TCCA------CCATCAACCACAACAAACATTTCCCCAACCCCAACAAACATACC------
CCCATCAACCACAACAGCAATTTCCCCAGA------------------CCCAG------C
AACCACAACA------------------------ACCATTTCCCCAG---------CCCC
AA------------------------------CAAACATTCCCCCA--------------
----------------ACAACCCCAACTACCATTT-CCCCAA------CAACCCCAACAA
CCATTCCCCCAGCCTCAGCAACCCCAACAACCATTTCCCCAGTCACAACAA-CCACAACA
ACCTTTTCCCCAGCCCCAACAACAATTTCCGCAGCCCCAACAACCACAACATTCATT-CC
CCCAACAACAACAACCGGTGATTCAGTCATTTCTACAACAACAGATGAACCCCTGCAAGA
ATTTCCTCTTGCAGCAATGCAACCCTGTGTCATTGGTGTCATCTCTCGTGTCAATAATCT
TGCCACGAAGTGATTGCCAGGTGATGCAGCAACAATGTTGCCAACAACTAGCACAAATTC
CTCAACAGCTCCAGTGCGCAGCCATCCACAGCGTCGCGCATTCCATCATCATGCAACAGG
AACAACAA------------------------------------------CAAGGCGTGT
CGATCCTGCGGCCACTATTTCAGC------------------------TCGCCCAGGGTC
TGGGTATCATCCAACCTCAACAACCAGCTCAACTGGAGGGGATCAGGTCATTGGTATTGA
AAACTCTTCCAACCATGTGCAACGTGTATGTCCCACCTGACTGCTCCACCATCAACGTAC
CATATGCCAGCATAGACGCCGGCATTGGTGGCCAATGA
#FJ006689
ATGAAGACCTTACTCATCCTAACAATCCTTGCGATGGCAACAACCATCGCCACCGCCAAT
ATGCAAGTCGACCCCAGCGGCCAAGTACAAAGGCCACAACAACAA-CCATTCCCCCAGCC
CC-AACAACCATTCTGCCAGCAACCACAACAAACTATTCCCCA---ACCCCATCAAACAT
TCCA------CCATCAACCACAACAAACATTTCCCCAACCCCAACAAACATACC------
CCCATCAACCACAACAGCAATTTCCCCAGA------------------CCCAG------C
AACCACAACA------------------------ACCATTTCCCCAG---------CCCC
AA------------------------------CAAACATTCCCCCA--------------
----------------ACAACCCCAACTACCATTT-CCCCAA------CAACCCCAACAA
CCATTCCCCCAGCCTCAGCAACCCCAACAACCATTTCCCCAGTCACAACAA-CCACAACA
ACCTTTTCCCCAGCCCCAACAACAATTTCCGCAGCCCCAACAACCACAACATTCATT-CC
CCCAACAACAACAACCGGTGATTCAGTCATTTCTACAACAACAGATGAACCCCTGCAAGA
ATTTCCTCTTGCAGCAATGCAACCCTGTGTCATTGGTGTCATCCCTCGTGTCAATAATCT
TGCCACGAAGTGATTGCCAGGTGATGCAGCAACAATGTTGCCAACAACTAGCACAAATTC
CTCAACAGCTCCAGTGCGCGGCCATCCACAGCGTCGCGCATTCCATCATCATGCAACAGG
AACAACAA------------------------------------------CAAGGCGTGT
CGATCCTGCGGCCACTATTTCAGC------------------------TCGCCCAGGGTC
TGGGTATCATCCAACCTCAACAACCAGCTCAACTGGAGGGGATCAGGTCATTGGTATTGA
AAACTCTTCCAACCATGTGCAACGTGTATGTCCCACCTGACTGCTCCACCATCAACGTAC
CATATGCCAGCATAGACGCCGGCATTGGTGGCCAATGA
#FJ006690
ATGAAGACCTTACTCATCCTAACAATCCTTGCGATGGCAACAACCATCGCCACCGCCAAT
ATGCAAGTCGACCCCAGCGGCCAAGTACAATGGCCACAACAACAA-CCATTCCCCCAGCC
CC-AACAACCATTCTGCCAGCAACCACAACAAACTATTCCCCA---ACCCCATCAAACAT
TCCA------CCATCAACCACAACAAACATTTCCCCAACCCCAACAAACATACC------
CCCATCAACCACAACAGCAATTTCCCCAGA------------------CCCAG------C
AACCACAACA------------------------ACCATTTCCCCAG---------CCCC
AA------------------------------CAAACATTCCCCCA--------------
----------------ACAACCCCAACTACCATTT-CCCCAA------CAACCCCAACAA
CCATTCCCCCAGCCTCAGCAACCCCAACAACCATTTCCCCAGTCACAACAA-CCACAACA
ACCTTTTCCCCAGCCCCAACAACAATTTCCGCAGCCCCAACAACCACAACATTCATT-CC
CCCAACAACAACAACCGGTGATTCAGTCATTTCTACAACAACAGATGAACCCCTGCAAGA
ATTTCCTCTTGCAGCAATGCAACCCTGTGTCATTGGTGTCATCTCTCGTGTCAATAATCT
TGCCACGAAGTGATTGCCAGGTGATGCAGCAACAATGTTGCCAACAACTAGCACAAATTC
CTCAACAGCTCCAGTGCGCAGCCATCCACAGCGTCGCGCATTCCATCATCATGCAACAGG
AACAACAA------------------------------------------CAAGGCGTGT
CGATCCTGCGGCCACTATTTCAGC------------------------TCGCCCAGGGTC
TGGGTATCATCCAACCTCAACAACCAGCTCAACTGGAGGGGATCAGGTCATTGGTATTGA
AAACTCTCCCAACCATGTGCAACGTGTATGTCCCACCTGACTGCTCCACCATCAACGTAC
CATATGCCAGCATAGACGCCGGCATTGGTGGCCAATGA
#FJ006691
ATGAAGACCTTACTCATCCTAACAATCCTTGCGATGGCAACAACCATCGCCACCGCCAAT
ATGCAAGTCGACCCCAGCGGCCAAGTACAATGGCCACAACAACAA-CCATTCCCCCAGCC
CC-AACAACCATTCTGCCAGCAACCACAACAAACTATTCCCCA---ACCCCATCAAACAT
TCCA------CCATCAACCACAACAAACATTTCCCCAACCCCAACAAACATACC------
CCCATCAACCACAACAGCAATTTCCCCAGA------------------CCCAG------C
AACCACAACA------------------------ACCATTTCCCCAG---------CCCC
AA------------------------------CAAACATTCCCCCA--------------
----------------ACAACCCCAACTACCATTT-CCCCAA------CAACCCCAACAA
CCATTCCCCCAGCCTCAGCAACCCCAACAACCATTTCCCCAGTCACAACAA-CCACAACA
ACCTTTTCCCCAGCCCCAACAACAATTTCCGCAGCCCCAACAACCACAACATTCATT-CC
CCCAACAACAACAACCGGTGATTCAGTCATTTCTACAACAACAGATGAACCCCTGCAAGA
ATTTCCTCTTGCAGCAATGCAACCCTGTGTCATTGGTGTCATCTCTCGTGTCAATAATCT
TGCCACGAAGTGATTGCCAGGTGATGCAGCAACAATGTTGCCAACAACTAGCACAAATTC
CTCAACAGCTCCAGTGCGCAGCCATCCACAGCGTCGCGCATTCCATCATCATGCAACAGG
AACAACAA------------------------------------------CAAGGCGTGT
CGATCCTGCGGCCACTATTTCAGC------------------------TCGCCCAGGGTC
TGGGTATCATCCAACCTCAACAACCAGCTCAACTGGAGGGGATCAGGTCATTGGTATTGA
AAACTCTTCCAACCATGTGCAACGTGTATGTCCCACCTGACTGCTCCACCATCAACGTAC
CATATGCCAGCATAGACGCCGGCATTGGTGGCCAATGA
#FJ006713
ATGAAGACCTTACTCATCTTGACAATCCTTGCGATGGCAATAACCATCAGCACCGCCAAT
ATGCAGGTCGATCCTAGTGGCCAAGTACAATGGCCACAACAACAA-CCAATCCCCCTGCC
CC-AACAACCATTATCCCAGCAACCACAACAAGCATTTCCCCA---ACCCCAACAAACAT
TCCC------CCATCAACCACAACAACAAGTTCCCCAGCCTCAGCAACCACAACAACCAT
TTCTCCAGCCCCAACAACCATTTCTCCAGC---CCCAACAACCATTCCCCCAAC------
AACCACAACA------------------------ACCATTCCCC------CAACAACCAC
AACAACCATTCCCCCAGACTCAACAACCACAACAAC------------------------
CATCCCCCCAGACTCAACAACCACAACAACCATTT-CCCCAG------CAACCACAACAA
CCATTCCCCCAGACTCAACAACCCCAACAACCATTTCCTCAGTTCCAGCAA-CCACAACA
ACCTTTTCCCCAGCCCCAACAACAATTCCCGCAGCCCCAACAACCGCAACAATCATT-CC
CCCAGCAACAACGACCGTTCATTCAGCCATCTCTACAACAACGGTTAAACCCATGCAAGA
ATATCCTCTTGCAACAATGCAAACCTGCGTCATTGGTGTCATCCCTCTGGTCAATAATCT
GGCCACAAAGTGATTGCCAAGTGATGCGGCAACAATGCTGCCAACAACTAGCACAGATTC
CTCAGCAGCTCCAGTGCGCAGCCATCCATAGTGTCGTGCATTCCATCATCATGCAACAAC
AACAACAACAACAACAACAACAGCAACAACAACAA---------------CAAGGCGTGC
ATATCCTGCTGCCACTATCTCAGCAGCAACAAGTGGGTCAAGGCACTCTTGTCCAAGGCC
AGGGCATCATCCAGCCTCAACAACCAGCTCAATTGGAGGCGATCAGGTCATTGGTGTTGC
AAACTCTTCCAACCATGTGCAACGTGTATGTCCCACCTGAGTGCTCCATCATCAGGGCAC
CATTTTCCAGCATAGTCGCGGGGATTGGTGGCCAATGA
#FJ006714
ATGAAGACCTTACTCATCCTAACAATCCTTGCGATGGCAGTAACCATCGGCACCGCCAAT
ATGCAGGTCGACCCTAGCGGCCAAGTACAATGGCCACAACAACAA-CCAGTCCCGCTGCC
TC-AGCAACCATTCTCCCAG----------------------------------------
------------------------------------------------------------
------------------------------------------------------------
------------------------------------------------------------
------------------------------------------------------------
------------------------------------------------------------
------------------------------------------------AAA-CCACAACA
ACCATTTCCCCAGCCCCA---------------------ACAACCGCAACAATCATT-CC
CCCAGCAACAACCACCGTTCATTCAGCCATCTCTACAACAACAGCTGAACCCATGCAAGA
ATTTACTCTTGCAGCAATGCAGACCTGTGTCATTGGTGTCATCCCTCTGGTCAATGATCT
GGCCACAAAGTGATTGCCAAGTGATGAGGCAACAATGCTGCCAACAACTAGCACAGATTC
CTCAGCAGCTCCAGTGTGCAGCCATCCATAGCGTCGTGCATTCCATCATCATGCAGCAAG
AACAACAACAACAACAACAACAACAA------------------------CAAGGCCTGC
GTATCCCGCTGCCACTATATCAGCAACAACAGGTGGGTCAAGGTACTCTCGTCCAGGGCC
AGGGCATCATCCAACCCCAACAACCAGCTCAATTGGAGGCGATCAGGTCATTGGTGTTGC
AAACTCTTCCAACCATGTGTAACGTGTATGTCCCACCTGAGTGCTCTATCATCAAGGCAC
CATTTGCCAGCATAGTCACCGGAATTGGTGGTCAATGA
#FJ006715
ATGAAGACCTTACTCATCCTAACAATCCTTGCGATGGCAGTAACCATCGGCACCGCCAAT
ATGCAGGTCGACCCTAGCGGCCAAGTACAATGGCCACAACAACAA-CCAGTCCCGCTGCC
TC-AGCAACCATTCTCCCAGAAACCACAACAAACATTTCCCCA---ACCCCAACAAACAT
TCCCATTCCCCCATCAACCACAACAACAATTTCCCCAGCCTCAACAACCACAACAACAAT
TTCTCCAGCCCCAACAACCACAACAACCATA---------------TCCCCAG------C
AACCACAACA------------------------ACCATTCCCCCAGACTCAACAACCCC
AACAACTATT--------------------------------------------------
----TCCCCAGTCCCAGCAACCACAACAACCATAT-CCCCAG------CAACCACAACAA
CCATTGTCCCAGACTCAACAACCCCAACAACAATTTCCCCAATCCCAGCAA-CCACAACA
ACCATTTCCCCAGCCCCA---------------------ACAACCGCAACAATCATT-CC
CCCAGCAACAACCACCGTTCATTCAGCCATCTCTACAACAACAGCTGAACCCATGCAAGA
ATTTACTCTTGCAGCAATGCAGACCTGTGTCATTGGTGTCATCCCTCTGGTCAATGATCT
GGCCACAAAGTGATTGCCAAGTGATGAGGCAACAATGCTGCCAACAACTAGCACAGATTC
CTCAGCAGCTCCAGTGTGCAGCCATCCATAGCGTCGTGCATTCCATCATCATGCAGCAAG
AACAACAACAACAACAACAACAACAA------------------------CAAGGCCTGC
GTATCCCGCTGCCACTATATCAGCAACAACAGGTGGGTCAAGGTACTCTCGTCCAGGGCC
AGGGCATCATCCAACCCCAACAACCAGCTCAATTGGAGGCGATCAGGTCATTGGTGTTGC
AAACTCTTCCAACCATGTGTAACGTGTATGTCCCACCTGAGTGCTCTATCATCAAGGCAC
CATTTGCCAGCATAGTCACCGGAATTGGTGGTCAATGA
#FJ006716
ATGAAGACCTTACTCATCCTAACAATCCTTGCGATGGCAGTAACCATCGGCACCGCCAAT
ATGCAGGTCGACCCTAGCGGCCAAGTACAATGGCCACAACAACAA-CCAGTCCCGCTGCC
TC-AGCAACCATTCTCCCAGAAACCACAACAAAC--------------------------
----------------------------ATTTCCCCAACCCCAACAAACA----------
------------------------------------------------------------
--------------------------------------TTCCCATTC-------------
---------------------------------CCCCATCAACCAC--------------
------------------------AACAACAATTT-CCCCAG------------------
------------------------------------------CCTCAACAA-CCACAACA
ACCATTTCCCCAGCCCCA---------------------ACAACCGCAACAATCATT-CC
CCCAGCAACAACCACCGTTCATTCAGCCATCTCTACAACAACAGCTGAACCCATGCAAGA
ATTTACTCTTGCAGCAATGCAGACCTGTGTCATTGGTGTCATCCCTCTGGTCAATGATCT
GGCCACAAAGTGATTGCCAAGTGATGAGGCAACAATGCTGCCAACAACTAGCACAGATTC
CTCAGCAGCTCCAGTGTGCAGCCATCCATAGCGTCGTGCATTCCATCATCATGCAGCAAG
AACAACAACAACAACAACAACAACAA------------------------CAAGGCCTGC
GTATCCCGCTGCCACTATATCAGCAACAACAGGTGGGTCAAGGTACTCTCGTCCAGGGCC
AGGGCATCATCCAACCCCAACAACCAGCTCAATTGGAGGCGATCAGGTCATTGGTGTTGC
AAACTCTTCCAACCATGTGTAACGTGTATGTCCCACCTGAGTGCTCTATCATCAAGGCAC
CATTTGCCAGCATAGTCACCGGAATTGGTGGTCAATGA
#FJ006717
ATGAAGACCTTACTCATCCTAACAATCCTTGCGATGGCAGTAACCATCGGCACCGCCAAT
ATGCAGGTCGACCCTAGCGGCCAAGTACAATGGCCACAACAACAA-CCAGTCCCGCTGCC
TC-AGCAACCATTCTCCCAG----------------------------------------
------------------------------------------------------------
------------------------------------------------------------
------------------------------------------------------------
------------------------------------------------------------
------------------------------------------------------------
------------------------------------------------CAA-CCACAACA
ACCATTTCCCCAGCCCCA---------------------ACAACCGCAACAATCATT-CC
CCCAGCAACAACCACCGTTCATTCAGCCATCTCTACAACAACAGCTGAACCCATGCAAGA
ATTTACTCTTGCAGCAATGCAGGCCTGTGTCATTGGTGTCATCCCTCTGGTCAATGATCT
GGCCACAAAGTGATTGCCAAGTGATGAGGCAACAATGCTGCCAACAACTAGCACAGATTC
CTCAGCAGCTCCAGTGTGCAGCCATCCATAGCGTCGTGCATTCCATCATCATGCAGCAAG
AACAACAACAACAACAACAACAA---------------------------CAAGGCCTGC
GTATCCCGCTGCCACTATATCAGCAACAACAGGTGGGTCAAGGTACTCTCGTCCAGGGCC
AGGGCATCATCCAACCCCAACAACCAGCTCAATTGGAGGCGATCAGGTCATTGGTGTTGC
AAACTCTTCCAACCATGTGTAACGTGTATGTCCCACCTGAGTGCTCTATCATCAAGGCAC
CATTTGCCAGCATAGTCACCGGAATTGGTGGTCAATGA
#FJ006718
ATGAAGACCTTACTCATCCTAACAATCCTTGCGATGGCAGTAACCATCGGCACCGCCAAT
ATGCAGGTCGACCCTAGCGGCCAAGTACAATGGCCACAACAACAA-CCAGTCCCGCCGCC
TC-AGCAACCATCCTCCCAGAAACCACAACAAACATTTCCCCA---ACCCCAACAAACAT
TCCCATTCCCCCATCAACCACAACAACAATTTCCCCAGCCTCAACGACCACAACAACAAT
TTCTCCAGCCCCAACAACCACAACAACCATA---------------TCCCCAG------C
AACCACAACA------------------------ACCATTCCCCCAGACTCAACAACCCC
AACAACTATT--------------------------------------------------
----TCCCCAGTCCCAGCAACCACAGCAACCATAT-CCCCAG------CAACCACAACAA
CCATTGTCCCAGACTCAACAACCCCAACAACAATTTCCCCAATCCCAGCAA-CCACAACA
ACCATTTCCCCAGCCCCA---------------------ACAACCGCAACAATCATT-CC
CCCAGCAACAACCACCGTTCATTCAGCCATCTCTACAACAACAGCTGAACCCATGCAAGA
ATTTACTCTTGCAGCAATGCAGACCTGTGTCATTGGTGTCATCCCTCTGGTCAATGATCT
GGCCACAAAGTGATTGCCAAGTGATGAGGCAACAATGCTGCCAACAACTAGCACAGATTC
CTCAGCAGCTCCAGTGTGCAGCCATCCATAGCGTCGTGCATTCCATCATCATGCAGCAAG
AACAACAACAACAACAACAACAACAA------------------------CAAGGCCTGC
GTATCCCGCTGCCACTATATCAGCAACAACAGGTGGGTCAAGGTACTCTCGTCCAGGGCC
AGGGCATCATCCAACCCCAACAACCAGCTCAATTGGAGGCGATCAGGTCATTGGTGTTGC
AAACTCTTCCAACCATGTGTAACGTGTATGTCCCACCTGAGTGCTCTATCATCAAGGCAC
CATTTGCCAGCATAGTCACCGGAATTGGTGGTCAATGA
#FJ006719
ATGAAGACCTTACTCATCCTAACAATCCTTGCAATGGCAGTAACCATCGGCACCGCCAAT
ATGCAGGTCGACCCTAGCGGCCAAGTACAATGGCCACAACAACAA-CCAGTCCCGCTGCC
TC-AGCAACCATTCTCCCAGAAACCACAACAAAC--------------------------
----------------------------ATTTCCCCAATCCCAG----------------
------------------------------------------------------------
------------------------------------------------------------
------------------------------------------------------------
------------------------------------------------------------
------------------------------------------------CAA-CCACAACA
ACCATTTCCCCAGCCCCA---------------------ACAACCGCAACAATCATT-CC
CCCAGCAACAACCACCGTTCATTCAGCCATCTCTACAACAACAGCTGAACCCATGCAAGA
ATTTACTCTTGCAGCAATGCAGACCTGTGTCATTGGTGTCATCCCTCTGGTCAATGATCT
GGCCACAAAGTGATTGCCAAGTGATGAGGCAACAATGCTGCCAACAACTAGCACAGATTC
CTCAGCAGCTCCAGTGTGCAGCCATCCATAGCGTCGTGCATTCCATCATCATGCAGCAAG
AACAACAACAACGACAACAACAACAA------------------------CAAGGCCTGC
GTATCCCGCTGCCACTATATCAGCAACAACAGGTGGGTCAAGGTACTCTCGTCCAGGGCC
AGGGCATCATCCAACCCCAACAACCAGCTCAATTGGAGGCGATCAGGTCATTGGTGTTGC
AAACTCTTCCAACCATGTGTAACGTGTATGTCCCACCTGAGTGCTCTATCATCAAGGCAC
CATTTGCCAGCATAGTCACCGGAATTGGTGGTCAATGA
#FJ006720
ATGAAGACCTTACTCATCCTAACAATCCTTGCGATGGCAGTAACCATCGGCACCGCCAAT
ATGCAGGTCGACCCTAGCGGCCAAGTACAATGGCCACAACAACAA-CCAGTCCCGCTGCC
TC-AGCAACCATTCTCCCAGAAACCACAACAAACATTTCCCCA---ACCCCAACAAACAT
TCCCATTCCCCCATCAACCACAACAACAATTTCCCCAGCCTCAACAACCACAACAACAAT
TTCTCCAGCCCCAACAACCACAACAACCATA---------------TCCCCAG------C
AACCACAACA------------------------ACCATTCCCCCAGACTCAACAACCCC
AACAACTATT--------------------------------------------------
----TCCCCAGTCCCAGCAACCACAACAACCATAT-CCCCAG------CAACCACAACAA
CCATTGTCCCAGACTCAACAACCCCAACAACAATTTCCCCAATCCCAGCAA-CCACAACA
ACCATTTCCCCAGCCCCA---------------------ACAACCGCAACAATCATT-CC
CCCAGCAACAACCACCGTTCATTCAGCCATCTCTACAACAACAGCTGAACCCATGCAAGA
ATTTACTCTTGCAGCAATGCAGACCTGTGTCATTGGTGTCATCCCTCTGGTCAATGATCT
GGCCACAAAGTGATTGCCAAGTGATGAGGCAACAATGCTGCCAACAACTAGCACAGATTC
CTCAGCAGCTCCAGTGTGCAGCCATCCATAGCGTCGTGCATTCCATCATCGTGCAGCAAG
AACAACAACAACAACAACAACAACAA------------------------CAAGGCCTGC
GTATCCCGCCGCCACTATATCAGCAACAACAGGTGGGTCAAGGTACTCTCGTCCAGGGCC
AGGGCATCATCCAACCCCAACAACCAGCTCAATTGGAGGCGATCAGGTCATTGGTGTTGC
AAACTCTTCCAACCATGTGTAACGTGTATGTCCCACCTGAGTGCTCTATCATCAAGGCAC
CATTTGCCAGCATAGTCACCGGAATTGGTGGTCAATGA
#FJ006721
ATGAAGACCTTACTCATCCTGACAATCCTTGCGATGGCAACAACCATCGCCACCGCCAAT
ATGCAAATCGACCCCAGCAGCCAAGTACAATGGCCACAACAACAA-CCACTCCCCCAGCC
CC-AACAACCATTCTGCCAGCAACCACAACAAACTATTCCCCA---ACCCCATCAAACAT
TCCC------CCATCAACCACAACAAACATTTCCCCAACCCCAACAAACATACC------
CCCATCAACCACAACAACAATTTCCCCAGA------------------CCCAG------C
AACAACAACA------------------------ACCATTTCCCCAG---------CCCC
AA------------------------------CAAACGTTCCCCCA--------------
----------------ACAACCCCAACTATCATTT-CCCCAG------CAACCCCAACAA
CCATTCCCCGAGCCTCAACAACCCCAACAACAATTTCCCCAATCACAACAA-CCACAACA
ACCTTTTCCCCAGACCCAACAACAATTCCCGCAGCCCCAACAACCGCAACAATCATT-CC
CCCAGCAACAACAACCGTTGACTCAGCTATCTCTACAACAACAGATGAACCCCTGCAAGA
ATTTCCTCTTGCAGCAATGCAACCCTGTGTCATTGGTGTCATCCCTCATGTCAATGATCT
TGCCACGAAGTGATTGCCAGGTGATGCAGCAACAATGTTGCCAACAACTAGCACAAATTC
CTCAACAGCTCCAGTGCGCAGCCATCCACAGCGTCGCGCATTCCATCATCATGCAGCAAG
AACAACAA------------------------------------------CAAGGCGTGC
AGATCCTGCGGCCACTATTTCAGC------------------------TCGCCCAGGGTC
TGGGTATCATCCAACCTCAACAACCAGCTCAATTGGAGGGGATCAGGTCATTGGTATTGA
AAACTCTTCCAACCATGTGCAACGTGTATGTCTCACCTGACTGCTCCACCATCAACGCAC
CATTTGCCAGCATAGTCGTCGGCATTGGTGGCCAATGA
#FJ006552
ATGAAGACCTTACTCATCCTGACGATCCTTGCGATGGCAATAACCATCAGCACCGCGAAT
ATGCAGGTCGACCCTAGCGGCCAAGTACAATGGCCACAACAACAA-CTAGTCCCCCAGCC
CC-AACAGCCATTATACCAGCAACCACAACAAGCATTTCCCCA---ACCCCAACAAACAT
TCCC------CCATCAACCACAACAACAAGTTCCCCAGCCTCAGCAACCACAACAACCAT
TTCTCCAGCCCCAACAAGCATTCCCCCAACAACCACAACAACCATTCCCCCAGACTCAAC
AACAACAACAAC---------------------AACCATTTCCCCAG------CAACCAC
AACAACCATTCCCCCAGACTCAACAGCCACAACAACAATTTCCCCAGCAACAACAACAAC
CATTCCCCCAGACTCAACAACCACAACAACCATTT-CCCCAG------CAACCACAACAA
CCATTCCCCCAGACTCAACAACCACAACAACCATTTCCCCAGTTCCAGCAA-CCACAACA
ACCTTTTCGCCAGCCCCAACAACAACTCCCGCAGCCCCAACAACCGCAACAATCATT-CC
CCCAGCAACAACGACCATTCATTCAGCCATCTCTACAACAACGGTTGAACCCATGCAAGA
ATATCCTCTTGCAACAATGCAAACCTGCGTCACTGGTGTCATCCCTCTGGTCGATAATCT
GGCCACAAAACGATTGCCAAGTGATGCAGCAACAATGCTGCCAAGAACTAGCACAAATTC
CTCAGCAGCTCCAGTGTGCAGCCATCCATAGCGTCGTGCATTCCATCATCATGCAGCAGC
AGCAGCAACAACAACAACAACAACAA------------------------CAAGGCATGC
ATATCCTGCTGCCACTATCTCAACAACAACAGGTGGGTCAAGGTACTCTCGTCCAAGGCC
AGGGCATCATCCAACCTCAACAACCAGCTCAATTGGAGGCGATCAGGTCATTGGTGTTGC
AAACTCTTCCAACCATGTGCAATGTGTATGTCCCACCTGAGTGCTCCATCATCAGGGCAC
CATTTGCCAGCATAGTCGCGGGGATTGGTGGCCAATGA
#FJ006553
ATGAAGACCTTACTCATCCTGACAATCCTTGCGATGGCAATAACCATCGGCACCGCCAAT
ATCCAGGTCGACCCTAGCGGCCAAGTACAATGGCCACAACAACAA-CTAGTCCCCCAGCC
CC-AACAACCATTATCCCAGCAACCACAACAAACATTTCCCCA---ACCCCAACAAACAT
TCCC------CCATCAACCACAGCAACAAGTTCCCCAACCTCAGCAACCACAACAACCAT
TTCTCCAGCCCCAACAACCATTCCCCCAACAACCACAACAACCATTCCCCCAGACTCAAC
AACCACAACA------------------------ACCATTTCCCCAG------CAACCAC
AACAACCATTTCCCCAGACTCAACA-----------------------------------
-------------------ACCACAACAACCATTT-CCCCAG------CAACCACAACAA
CCATTCCCCCAGACTCAACAACCACAACAACCATTTCCCCAGTTCCAGCAA-CCACAACA
ACCTTTTCGCCAGCCCCAACAACAACTCCCGCAGCCCCAACAACCGCAACAATCATT-CC
CCCAGCAACAACGACCATTCATTCAGCCATCTCTACAACAACTGTTGAACCCATGCAAGA
ATATCCTCTTGCAACAATGCAAACCTGCGTCACTGGTGTCATCCCTCTGGTCGATAATCT
GGCCACAAAACGATTGCCAAGTGATGCAGCAACAATGCTGCCAAGAACTAGCACAAATTC
CTCAGCAGCTCCAGTGTGCAGCCATCCATAGCGTCGTGCATTCCATCATCATGCAGCAGC
AGCAGCAACAACAACAACAACAACAA------------------------CAAGGCATGC
ATATCCTGCTGCCACTATCTCAACAACAACAGGTGGGTCAAGGTACTCTCGTCCAAGGCC
AGGGCATCATCCAACCTCAACAACCAGCTCAATTGGAGGCGATCAGGTCATTGGTGTTGC
AAACTCTTCCAACCATGTGCAATGTGTATGTCCCACCTGAGTGCTCCATCATCAGGGCAC
CATTTGCCAGCATAGTCGCGGGGATTGGTGGCCAATGA
#FJ006554
ATGAAGACCTTACTCATCCTGACGATCCTTGCGATGGCAATAACCATCAGCACCGCGAAT
ATGCAGGTCGACCCTAGCGGCCAAGTACAATGGCCACAACAACAA-CTAGTCCCCCAGCC
CC-AACAGCCATTATACCAGCAACCACAACAAGCATTTCCCCA---ACCCCAACAAACAT
TCCC------CCATCAACCACAACAACAAGTTCCCCAGCCTCAGCAACCACAACAACCAT
TTCTCCAGCCCCAACAAGCATTCCCCCAACAACCACAACAACCATTCCCCCAGACTCAAC
AACAACAACAAC---------------------AACCATTTCCCCAG------CAACCAC
AACAACCATTCCCCCAGACTCAACAGCCACAACAACAATTTCCCCAGCAACAACAACAAC
CATTCCCCCAGACTCAACAACCACAACAACCATTT-CCCCAG------CAACCACAACAA
CCATTCCCCCAGACTCAACAACCACAACAACCATTTCCCCAGTTCCAGCAA-CCACAACA
ACCTTTTCGCCAGCCCCAACAACAACTCCCGCAGCCCCAACAACCGCAACAATCATT-CC
CCCAGCAACAACGACCATTCATTCAGCCATCTCTACAACAACGGTTGAACCCATGCAAGA
ATATCCTCTTGCAACAATGCAAACCTGCGTCACTGGTGTCATCCCTCTGGTCGATAATCT
GGCCACAAAACGATTGCCAAGTGATGCAGCAACAATGCTGCCAAGAACTAGCACAAATTC
CTCAGCAGCTCCAGTGTGCAGCCATCCATAGCGTCGTGCATTCCATCATCATGCAGCAGC
AGCAGCAACAACAACAACAACAACAA------------------------CAAGGCATGC
ATATCCTGCTGCCACCATCTCAACAACAACAGGTGGGTCAAGGTACTCTCGTCCAAGGCC
AGGGCATCATCCAACCTCAACAACCAGCTCAATTGGAGGCGATCAGGTCATTGGTGTTGC
AAACTCTTCCAACCATGTGCAATGTGTATGTCCCACCTGAGTGCTCCATCATCAGGGCAC
CATTTGCCAGCATAGTCGCGGGGATTGGTGGCCAATGA
#FJ006555
ATGAAGACCTTACTCATCCTGACAATCCTTGCGATGGCAATAACCATCGGCACCGCCAAT
ATCCAGGTCGACCCTAGCGGCCAAGTACAATGGCCACAACAACAA-CTAGTCCCCCAGCC
CC-AACAACCATTATCCCAGCAACCACAACAAACATTTCCCCA---ACCCCAACAAACAT
TCCC------CCATCAACCACAGCAACAAGTTCCCCAACCTCAGCAACCACAACAACCAT
TTCTCCAGCCCCAACAACCATTCCCCCAACAACCACAACAACCATTCCCCCAGACTCAAC
AACCACAACA------------------------ACCATTTCCCCAG------CAACCAC
AACAACCATTTCCCCAGACTCAACAACCACAACAACCATTTCCCCAGCAACCACAACAAC
CATTTCCCCAGACTCAACAACCACAACAACCATTT-CCCCAG------CAACCACAACAA
CCATTTCCCCAGACTCAACAACCCCAACAACCATTTCCCCAGTTCCAGCAA-CCACAACA
ACCTTTTCGCCAGCCCCAACAACAACTCCCGCAGCCCCAACAACCGCAACAATCATT-CC
CCCAGCAACAACGACCATTCATTCAGCCATCTCTACAACAACGGTTGAACCCATGCAAGA
ATATCCTCTTGCAACAATGCAAACCTGCGTCACTGGTGTCATCCCTCTGGTCGATAATCT
GGCCACAAAACGATTGCCAAGTGATGCAGCAACAATGCTGCCAAGAACTAGCACAAATTC
CTCAGCAGCTCCAGTGTGCAGCCATCCATAGCGTCGTGCATTCCATCATCATGCAGCAGC
AGCAGCAACAACAACAACAACAACAA------------------------CAAGGCATGC
ATATCCTGCTGCCACTATCTCAACAACAACAGGTGGGTCAAGGTACTCTCGTCCAAGGCC
AGGGCATCATCCAACCTCAACAACCAGCTCAATTGGAGGCGATCAGGTCATTGGTGTTGC
AAACTCTTCCAACCATGTGCAATGTGTATGTCCCACCTGAGTGCTCCATCATCAGGGCAC
CATTTGCCAGCATAGTCGCGGGGATTGGTGGCCAATGA
#FJ006556
ATGAAGACCTTACTCATCCTGACGATCCTTGCGATGGCAATAACCATCAGCACCGCGAAT
ATGCAGGTCGACCCTAGCGGCCAAGTACAATGGCCACAACAACAA-CTAGTCCCCCAGCC
CC-AACAGCCATTATACCAGCAACCACAACAAGCATTTCCCCA---ACCCCAACAAACAT
TCCC------CCATCAACCACAACAACAAGTTCCCCAGCCTCAGCAACCACAACAACCAT
TTCTCCAGCCCCAACAAGCATTCCCCCAACAACCACAACAACCATTCCCCCAGACTCAAC
AACAACAACAAC---------------------AACCATTTCCCCAG------CAACCAC
AACAACCATTCCCCCAGACTCAACAGCCACAACAACAATTTCCCCAGCAACAACAACAAC
CATTCCCCCAGACTCAACAACCACAACAACCATTT-CCCCAG------CAACCACAACAA
CCATTCCCCCAGACTCAACAACCACAACAACCATTTCCCCAGTTCCAGCAA-CCACAACA
ACCTTTTCGCCAGCCCCAACAACAACTCCCGCAGCCCCAACAACCGCAACAATCATT-CC
CCCAGCAACAACGACCATTCATTCAGCCATCTCTACAACAACGGTTGAACCCATGCAAGA
ATATCCTCTTGCAACAATGCAAACCTGCGTCACTGGTGTCATCCCTCTGGTCGATAATCT
GGCCACAAAACGATTGCCAAGTGATGCAGCAACAATGCTGCCAAGAACTAGCACAAATTC
CTCAGCAGCTCCAGTGTGCAGCCATCCATAGCGTCGTGCATTCCATCATCATGCAGCAGC
AGCAGCAACAACAACAACAACGACAA------------------------CAAGGCATGC
ATATCCTGCTGCCACTATCTCAACAACAACAGGTGGGTCAAGGTACTCTCGTCCAAGGCC
AGGGCATCATCCAACCTCAACAACCAGCTCAATTGGAGGCGATCAGGTCATTGGTGTTGC
AAACTCTTCCAACCATGTGCAATGTGTATGTCCCACCTGAGTGCTCCATCATCAGGGCAC
CATTTGCCAGCATAGTCGCGGGGATTGGTGGCCAATGA
#FJ006557
ATGAAGACCTTACTCATCCTGACGATCCTTGCGATGGCAATAACCATCAGCACCGCGAAT
ATGCAGGTCGACCCTAGCGGCCAAGTACAATGGCCACAACAACAA-CTAGTCCCCCAGCC
CC-AACAACCATTATCCCAGCAACCACAACAAACATTTCCCCA---ACCCCAACAAACAT
TCCC------CCATCAACCACAGCAACAAGTTCCCCAACCTCAGCAACCACAACAACCAT
TTCTCCAGCCCCAACAACCATTCCCCCAACAACCACAACAACCATTCCCCCAGACTCAAC
AACCACAACA------------------------ACCATTTCCCCAG------CAACCAC
AACAACCATTTCCCCAGACTCAACAACCACAACAACCATTTCCCCAGCAACCACAACAAC
CATTTCCCCAGACTCAACAACCACAACAACCATTT-CCCCAG------CAACCACAACAA
CCATTCCCCCAGACTCAACAACCACAACAACCATTTCCCCAGTTCCAGCAA-CCACAACA
ACCTTTTCGCCAGCCCCAACAACAACTCCCGCAGCCCCAACAACCGCAACAATCATT-CC
CCCAGCAACAACGACCATTCATTCAGCCATCTCTACAACAACGGTTGAACCCATGCAAGA
ATATCCTCTTGCAACAATGCAAACCTGCGTCACTGGTGTCATCCCTCTGGTCGATAATCT
GGCCACAAAACGATTGCCAAGTGATGCAGCAACAATGCTGCCAAGAACTAGCACAAATTC
CTCAGCAGCTCCAGTGTGCAGCCATCCATAGCGTCGTGCATTCCATCATCATGCAGCAGC
AGCAGCAACAACAACAACAACAACAA------------------------CAAGGCATGC
ATATCCTGCTGCCACTATCTCAACAACAACAGGTGGGTCAAGGTACTCTCGTCCAAGGCC
AGGGCATCATCCAGCCTCAACAACCAGCTCAATTGGAGGCGATCAGGTCATTGGTGTTGC
AAACTCTTCCAACCATGTGCAATGTGTATGTCCCACCTGAGTGCTCCATCATCAGGGCAC
CATTTGCCAGCATAGTCGCGGGGATTGGTGGCCAATGA
#FJ006558
ATGAAGACCTTACTCATCCTGACGATCCTTGCGATGGCAATAACCATCAGCACCGCGAAT
ATGCAGGTCGACCCTAGCGGCCAAGTACAATGGCCACAACAACAA-CTAGTCCCCCAGCC
CC-AACAGCCATTATACCAGCAACCACAACAAGCATTTCCCCA---ACCCCAACAAACAT
TCCC------CCATCAACCACAACAACAAGTTCCCCAGCCTCAGCAACCACAACAACCAT
TTCTCCAGCCCCAACAAGCATTCCCCCAACAACCACAACAACCATTCCCCCGGACTCAAC
AACAACAACAAC---------------------AACCATTTCCCCAG------CAACCAC
AACAACCATTCCCCCAGACTCAACAGCCACAACAACAATTTCCCCAGCAACAACAACAAC
CATTCCCCCAGACTCAACAACCACAACAACCATTT-CCCCAG------CAACCACAACAA
CCATTCCCCCAGACTCAACAACCACAACAACCATTTCCCCAGTTCCAGCAA-CCACAACA
ACCTTTTCGCCAGCCCCAACAACAACTCCCGCAGCCCCAACAACCGCAACAATCATT-CC
CCCAGCAACAACGACCATTCATTCAGCCATCTCTACAACAACGGTTGAACCCATGCAAGA
ATATCCTCTTGCAACAATGCAAACCTGCGTCACTGGTGTCATCCCTCTGGTCGATAATCT
GGCCACAAAACGATTGCCAAGTGATGCAGCAACAATGCTGCCAAGAACTAGCACAAATTC
CTCAGCAGCTCCAGTGTGCAGCCATCCATAGCGTCGTGCATTCCATCACCATGCAGCAGC
AGCAGCAACAACAACAACAACAA---------------------------CAAGGCATGC
ATATCCTGCTGCCACTATCTCAACAACAACAGGTGGGTCAAGGTACTCTCGTCCAAGGCC
AGGGCATCATCCAACCTCAACAACCAGCTCAATTGGAGGCGATCAGGTCATTGGTGTTGC
AAACTCTTCCAACCATGTGCAATGTGTATGTCCCACCTGAGTGCTCCATCATCAGGGCAC
CATTTGCCAGCATAGTCGCGGGGATTGGTGGCCAATGA
#FJ006559
ATGAAGACCTTACTCATCCTGACAATCCTTGCGATGGCAATAACCATCGGCACCGCCAAT
ATCCAGGTCGACCCTAGCGGCCAAGTACAATGGCCACAACAACAA-CTAGTCCCCCAGCC
CC-AACAACCATTATCCCAGCAACCACAACAAACATTTCCCCA---ACCCCAGCAAACAT
TCCC------CCATCAACCACAGCAACAAGTTCCCCAACCTCAGCAACCACAACAACCAT
TTCTCCAGCCCCAACAACCATTCCCCCAACAACCACAACAACCATTCCCCCAGACTCAAC
AACCACAACA------------------------ACCATTTCCCCAG------CAACCAC
AACAACCATTCCCCCAGACTCAACAGCCACAACAACAATTTCCCCAGCAACAACAACAAC
CATTCCCCCAGACTCAACAACCACAACAACCATTT-CCCCAG------CAACCACAACAA
CCATTCCCCCAGACTCAACAACCACAACAACCATTTCCCCAGTTCCAGCAA-CCACAACA
ACCTTTTCGCCAGCCCCAACAACAACTCCCGCAGCCCCAACAACCGCAACAATCATT-CC
CCCAGCAACAACGACCATTCATTCAGCCATCTCTACAACAACGGTTGAACCCATGCAAGA
ATATCCTCTTGCAACAATGCAAACCTGCGTCACTGGCGTCATCCCTCTGGTCGATAATCT
GGCCACAAAACGATTGCCAAGTGATGCAGCAACAATGCTGCCAAGAACTAGCACAAATTC
CTCAGCAGCTCCAGTGTGCAGCCATCCATAGCGTCGTGCATTCCATCATCATGCAGCAGC
AGCAGCAACAACAACAACAACAACAA------------------------CAAGGCATGC
ATATCCTGCTGCCACTATCTCAACAACAACAGGTGGGTCAAGGTACTCTCGTCCAAGGCC
AGGGCATCATCCAACCTCAACAACCAGCTCAATTGGAGGCGATCAGGTCATTGGTGTTGC
AAACTCTTCCAACCATGTGCAATGTGTATGTCCCACCTGAGTGCTCCATCATCAGGGCAC
CATTTGCCAGCATAGTCGCGGGGATTGGTGGCCAATGA
#FJ006560
ATGAAGACCTTACTCATCCTGACGATCCTTGCGATGGCAATAACCATCAGCACCGCGAAT
ATGCAGGTCGACCCTAGCGGCCAAGTACAATGGCCACAACAACAA-CTAGTCCCCCAGCC
CC-AACAGCCATTATACCAGCGACCACAACAAGCATTTCCCCA---ACCCCAACAAACAT
TCCC------CCATCAACCACAACAACAAGTTCCCCAGCCTCAGCAACCACAACAACCAT
TTCTCCAGCCCCAACAAGCATTCCCCCAACAACCACAACAACCATTCCCCCAGACTCAAC
AACAACAACAAC---------------------AACCATTTCCCCAG------CAACCAC
AACAACCATTCCCCCAGACTCAACAGCCACAACAACAATTTCCCCAGCAACAACAACAAC
CATTCCCCCAGACTCAACAACCACAACAACCATTT-CCCCAG------CAACCACAACAA
CCATTCCCCCAGACTCAACAACCACAACAACCATTTCCCCAGTTCCAGCAA-CCACAACA
ACCTTTTCGCCAGCCCCAACAACAACTCCCGCAGCCCCAACAACCGCAACAATCATT-CC
CCCAGCAACAACGACCATTCATTCAGCCATCTCTACAACAACGGTTGAACCCATGCAAGA
ATATCCTCTTGCAACAATGCAAACCTGCGTCACTGGTGTCATCCCTCTGGTCGATAATCT
GGCCACAAAACGATTGCCAAGTGATGCAGCAACAATGCTGCCAAGAACTAGCACAAATTC
CTCAGCAGCTCCAGTGTGCAGCCATCCATAGCGTCGTGCATTCCATCATCATGCAGCAGC
AGCAGCAACAACAACAACAACAACAA------------------------CAAGGCATGC
ATATCCTGCTGCCACTATCTCAACAACAACAGGTGGGTCAAGGTACTCTCGTCCAAGGCC
AGGGCATCATCCAACCTCAACAACCAGCTCAATTGGAGGCGATCAGGTCATTGGTGTTGC
AAACTCTTCCAACCATGTGCAATGTGTATGTCCCACCTGAGTGCTCCATCATCAGGGCAC
CATTTGCCAGCATAGTCGCGGGGATTGGTGGCCAATGA
#FJ006561
ATGAAGACCTTACTCATCGTAACAATCCTTGCGATGGCAACAACCATCGCCACCGCCAAT
ATGCAAGTCGACCCCGGCTACCAAGTACAATGGCCACAACAACAA-CCATTCCCCCAGCC
CC-AACAACCATTCTGCCAGCAACCACAACAAACTATTCCCCA---ACCCCATCAAACGT
TCCA------CCATCAACCACAACAAACATTTCCCCAACCCCAACAAACATACC------
CCCATCAACCACAACAACAATTTCCCCAGA------------------CCCAG------C
AACCACAACA------------------------ACCATTTCCCCAG---------CCCC
AA------------------------------CAAATATTCCCCCA--------------
----------------ACAACCCCAACTACCATTT-CCCCAA------CAACCCCAACAA
CCATTCCCCCAGCCTCAACAACCCCAACAACAATTTCCCCAGTCACAGCAA-CCACAACA
ACCTTTTCCCCAGCCCCAACAACAATTCCTGCAGCCCCAACAACCGCAACAATCATC-CC
CCCAGCAACAACAACCGTTGATTCAGCTATCTCTACAACAACAGATGAACCCCTGCAAGA
ATTTTCTCTTGCAGCAATGCAACCCTGTGTCATTGGTGTCATCCCTCATATCAATGATCT
TGCCACGAAGTGATTGCCAGGTGATGCAGCAACAATGTTGCCAACAACTGGCACAGGTTC
CTCAGCAGCTCCAGTGTGCAGCCATCCATAGTGTCGTGCATTCCATCATCATGCAGCAAG
AACAACGA------------------------------------------CAAGGCGTGC
AGATCCGGCGGCCACTGTTTCAGC------------------------TCGTTCAGGGTC
AGGGCATCATCCAACCTCAACAACCAGCTCAATTGGAGGTGATCAGGTCATTGGTATTGA
GAACTCTTCCAACCATGTGCAACGTGTATGTCTCACCTGACTGCTCCACCATCAACGCAC
CATTTGCCAGCATAGTCGTCGGCATTGGTGGCCAATGA
#FJ006562
ATGAAGACCTTACTCATCGTAACAATCCTTGCGATGGCAACAACCATCGCCACCGCCAAT
ATGCAAGTCGACCCCGGCTACCAAGTACAATGGCCACAACAACAA-CCATTCCCACAGCC
TC-ACCAACCATTCTCCCAGCAACCACAACAAACATTTCCCCA---ACCCCAACAAACAT
TCCC------CCATCAACCACAACAACAATTTCCCCAGCCTCAGCAACCACAACAACAAT
TTCTCCAGCCCCAACAACCATTCCCCCAACAACCACAACAACCATATCCCCAGG------
------------------------------------------------------------
------------------------------------------------------------
-------------------------------------------------AACCACAACAA
CCATTCCCCCAGACTCAACAACCCCAACAACTATTTCCCCAGTCCCAGCAA-CCACAACA
ACCTTTTCGCCAGCCCCAACAACAACTCCCGCAGCCCCAACAACCGCAACAATCATT-CC
CCCAGCAACAACGACCATTCATTCAGCCATCTCTACAACAACGGTTGAACCCATGCAAGA
ATATCCTCTTGCAACAATGCAAACCTGCGTCACTGGTGTCATCCCTCTGGTCGATAATCT
GGCCACAAAACGATTGCCAAGTGATGCAGCAACAATGCTGCCAAGAACTAGCACAAATTC
CTCAGCAGCTCCAGTGTGCAGCCATCCATAGCGTCGTGCATTCCATCATCATGCAGCAGC
AGCAGCAACAACAACAACAACAA---------------------------CAAGGCATGC
ATATCCTGCTGCCACTATCTCAACAACAACAGGTGGGTCAAGGTACTCTCGTCCAAGGCC
AGGGCATCATCCAACCTCAACAACCAGCTCAATTGGAGGCGATCAGGTCATTGGTGTTGC
AAACTCTTCCAACCATGTGCAATGTGTATGTCCCACCTGAGTGCTCCATCATCAGGGCAC
CATTTGCCAGCATAGTCGCGGGGATTGGTGGCCAATGA
#FJ006563
ATGAAGACCTTACTCATCCTGACGATCCTTGCGATGGCAATAACCATCAGCACCGCGAAT
ATGCAGGTCGACCCTAGCGGCCAAGTACAATGGCCACAACAACAA-CTAGTCCCCCAGCC
CC-AACAGCCATTATACCAGCAACCACAACAAGCATTTCCCCA---ACCCCAACAAACAT
TCCC------CCATCAACCACAACAACAAGTTCCCCAGCCTCAGCAACCACAACAACCAT
TTCTCCAGCCCCAACAAGCATTCCCCCAACAACCACAACAACCATTCCCCCAGACTCAAC
AACAACAACAAC---------------------AACCATTTCCCCAG------CAACCAC
AACGACCATTCCCCCAGACTCAACAGCCACAACAACAATTTCCCCAGCAACAACAACAAC
CATTCCCCCAGACTCAACAACCACAACAACCATTT-CCCCAG------CAACCACAACAA
CCATTCCCCCAGACTCAACAACCACAACAACCATTTCCCCAGTTCCAGCAA-CCACAACA
ACCTTTTCGCCAGCCCCAACAACAACTCCCGCAGCCCCAACAACCGCAACAATCATT-CC
CCCAGCAACAACGACCATTCATTCAGCCATCTCTACAACAACGGTTGAACCCATGCAAGA
ATATCCTCTTGCAACAATGCAAACCTGCGTCACTGGTGTCATCCCTCTGGTCGATAATCT
GGCCACAAAACGATTGCCAAGTGATGCAGCAACAATGCTGCCAAGAACTAGCACAAATTC
CTCAGCAGCTCCAGTGTGCAGCCATCCATAGCGTCGTGCATTCCATCATCATGCAGCAGC
AGCAGCAACAACAACAACAACAACAA------------------------CAAGGCATGC
ATATCCTGCTGCCACTATCTCAACAACAACAGGTGGGTCAAGGTACTCTCGTCCAAGGCC
AGGGCATCATCCAACCTCAACAACCAGCTCAATTGGAGGCGATCAGGTCATTGGTGTTGC
AAACTCTTCCAACCATGTGCAATGTGTATGTCCCACCTGAGTGCTCCATCATCAGGGCAC
CATTTGCCAGCATAGTCGCGGGGATTGGTGGCCAATGA
#FJ006564
ATGAAGACCTTACTCATCCTGACAATCCTTGCGATGGCAATAACCATCGGCACCGCCAAT
ATCCAGGTCGACCCTAGCGGCCAAGTACAATGGCTACAACAACAA-CTAGTCCCCCAGCT
CC-AACAGCCATTATCCCAGCAACCACAACAAAC--------------------------
----------------------------ATTTCCCCAACCTCAACAACCA----------
------------------------------------------------------------
--------------------------------------TTCCCCCAG-------------
---------------------------------ACTCAACAACCCC--------------
------------------------AACAACCATTT-CCCCAG------------------
------------------------------------------CTCCAGCAA-CCACAACA
ACCTTTTCCCCAGCCCCAACAACAATTGCCGCAGCCCCAACAACCGCAACAATCATT-CC
CCCAACAACAACGGCCATTCATTCAACCATCTCTACAACAACAGTTGAACCCATGCAAGA
ATATCCTCTTGCAACAATGCAAACCTGCGTCACTGGTGTCATCCCTCTGGTCGATAATCT
GGCCACAAAACGATTGCCAAGTGATGCAGCAACAATGCTGCCAAGAACTAGCACAAATTC
CTCAGCAGCTCCAGTGTGCAGCCATCCATAGCGTCGTGCATTCCATCATCATGCAGCAGC
AGCAGCAACAACAACAACAACAACAA------------------------CAAGGCATGC
ATATCCTGCTGCCACTATCTCAACAACAACAGGTGGGTCAAGGTACTCTCGTCCAAGGCC
AGGGCATCATCCAACCTCAACAACCAGCTCAATTGGAGGCGATCAGGTCATTGGTGTTGC
AAACTCTTCCAACCATGTGCAATGTGTATGTCCCACCTGAGTGCTCCATCATCAGGGCAC
CATTTGCCAGCATAGTCGCGGGGATTGGTGGCCAATGA
#FJ006565
ATGAAGACCTTACTCATCCTGACGATCCTTGCGATGGCAATAACCATCAGCACCGCGAAT
ATGCAGGTCGACCCTAGCGGCCAAGTACAATGGCCACAACAACAA-CTAGTCCCCCAGCC
CC-AACAGCCATTATACCAGCAACCACAACAAGCATTTCCCCA---ACCCCAACAAACAT
TCCC------CCATCAACCACAACAGCAAGTTCCCCAGCCTCAGCAACCACAACAACCAT
TTCTCCAGCCCCAACAAGCATTCCCCCAACAACCACAACAACCATTCCCCCAGACTCAAC
AACAACAACAAC---------------------AACCATTTCCCCAG------CAACCAC
AACAACCATTCCCCCAGACTCAACAGCCACAACAACAATTTCCCCAGCAACAACAACAAC
CATTCCCCCAGACTCAACAACCACAACAACCATTT-CCCCAG------CAACCACAACAA
CCATTCCCCCAGACTCAACAACCACAACAACCATTTCCCCAGTTCCAGCAA-CCACAACA
ACCTTTTCGCCAGCCCCAACAACAACTCCCGCAGCCCCAACAACCGCAACAATCATT-CC
CCCAGCAACAACGACCATTCATTCAGCCATCTCTACAACAACGGTTGAACCCATGCAAGA
ATATCCTCTTGCAACAATGCAAACCTGCGTCACTGGTGTCATCCCTCTGGTCGATAATCT
GGCCACAAAACGATTGCCAAGTGATGCAGCAACAATGCTGCCAAGAACTAGCACAAATTC
CTCAGCAGCTCCAGTGTGCAGCCATCCATAGCGTCGCGCATTCCATCATCATGCAGCAGC
AGCAGCAACAACAACAACAACAACAA------------------------CAAGGCATGC
ATATCCTGCTGCCACTATCTCAACAACAACAGGTGGGTCAAGGTACTCTCGTCCAAGGCC
AGGGCATCATCCAACCTCAACAACCAGCTCAATTGGAGGCGATCAGGTCATTGGTGTTGC
AAACTCTTCCAACCATGTGCAATGTGTATGTCCCACCTGAGTGCTCCATCATCAGGGCAC
CATTTGCCAGCATAGTCGCGGGGATTGGTGGCCAATGA
#FJ006566
ATGAAGACCTTACTCATCCTGACGATCCTTGCGATGGCAATAACCATCAGCACCGCGAAT
ATGCAGGTCGACCCTAGCGGCCAAGTACAATGGCCACAACAACAA-CTAGTCCCCCAGCC
CC-AACAGCCATTATACCAGCAACCACAACAAGCATTTCCCCA---ACCCCAACAAACAT
TCCC------CCATCAACCACAACAACAAGTTCCCCAGCCTCAGCAACCACAACAACCAT
TTCTCCAGCCCCAACAAGCATTCCCCCAACAACCACAACAACCATTCCCCCAGACTCAAC
AACAACAACAAC---------------------AACCATTTCCCCAG------CAACCAC
AACAACCATTCCCCCAGACTCAACAGCCACAACAACAATTTCCCCAGCAACAACAACAAC
CATTCCCCCAGACTCAACAACCACAACAACCATTT-CCCCAG------CAACCACAACAA
CCATTCCCCCAGACTCAACAACCACAACAACCATTTCCCCAGTTCCAGCAA-CCACAACA
ACCTTTTCGCCAGCCCCAACAACAACTCCCGCAGCCCCAACAACCGCAACAATCATT-CC
CCCAGCAACAACGACCATTCATTCAGCCATCTCTACAACAACGGTTGAACCCATGCAAGA
ATATCCTCTTGCAACAATGCAAACCTGCGTCACTGGTGTCATCCCTCTGGTCGATAATCT
GGCCACAAAACGATTGCCAAGTGATGCAGCAACAATGCTGCCAAGAACTAGCACAAATTC
CTCAGCAGCTCCAGTGTGCAGCCATCCATAGCGTCGTGCATTCCATCATCATGCAGCAGC
AGCAGCAACAACAACAACAACAACAA------------------------CAAGGCATGC
ATATCCTGCTGCCACTATCTCAACAACAACAGGTGGGTCAAGGTACTCTCGTCCAAGGCC
AGGGCATCATCCAACCTCAACAACCAGCTCAATTGGAGGCGATCAGGTCATTGGTGTTGC
AAACTCTTCCAACCATGTGCAATGTGTATGTCCCACCTGAGTGCTCCATCATCAGGGCAC
CATTTGCCAGCATAGTCGCGGGGATTGGTGGCCAATGA
#FJ006567
ATGAAGACCTTACTCATCCTGACAATCCTTGCGATGGCAATAACCATCGCCACCGCCAAT
ATGCAGGTCGACCCTAGCGGCCAAGTACAATGGCCGCAACAACAA-CCATTCCTGCAGCC
TC-ACCAACCATTCTCCCAGCAACCACAAC------------------------------
------------------------AAATATTTCCCCAACCCCAACAAACATTCC------
CCCATCAACCACAACAACAATTTCCCCAGC------------------CCCAG------C
AACCACAACA------------------------ACAATTTCTCCAG---------CCCC
GA------------------------------CAACCATTCCCCCAA-------------
-----------------CAACCACAACAACCATAT-CCCCAG------CAACCACAACAA
CCGTTCCCCCAGACTCAACAACCCCAACAACCATTTCCCCAGTCCAAGCGA-CCACAACA
ACCTTTTCCCCAGCCCCA---------------------ACAACCGCAACAATCATT-CC
CCCAACAACAACCGTCGTTGATTCAACAATCTCTACAACAACAGTTGAACCCATGCAAGA
ATTTCCTCTTGCAGCAATGCAAACCTGTGTCCTTGGTGTCATCCCTCTGGTCAATCATCT
TGCCACCAAGCGATTGCCAGGTGATGCGGCAACAATGTTGTCAACAACTAGCACAAATTC
CTCAGCAACTCCAGTGTGCAGCCATCCATAGCGTCGTGCATTCCATCATCATGCAGCAAG
AACAACAAGAACAACTA---------------------------------CAGGGTGTGC
AAATCCTGGTGCCACTGTCTCAACAGCAACAGGTGGGTCAAGGTATTCTCGTCCAGGGTC
AAGGCATCATCCAACCTCAACAACCAGCTCAATTAGAGGTGATCAGGTCATTGGTGTTGC
AAACTCTTCCAACCATGTGCAATGTGTATGTCCCACCTTACTGCTCCACCATCAGGGCAC
CATTTGCTAGCATAGTCGCCAGCATTGGTGGCCAATGA
#FJ006568
ATGAAGACCTTACTCATCCTGACGATCCTTGCGATGGCAATAACCATCAGCACCGCGAAT
ATGCAGGTCGACCCTAGCGGCCAAGTACAATGGCCACAACAACAA-CTAGTCCCCCAGCC
CC-AACAGCCATTATACCAGCAACCACAACAAGCATTTCCCCA---ACCCCAACAAACAT
TCCC------CCATCAACCACAACAACAAGTTCCCCAGCCTCAGCAACCACAACAACCAT
TTCTCCAGCCCCAACAAGCATTCCCCCAACAACCACAACAACCATTCCCCCAGACTCAAC
AACAACAACA------------------------ACCATTTCCCCAG------CAACCAC
AACAACCATTCCCCCAGACTCAACAGCCACAACAACAATTTCCCCAGCAACAACAACAAC
CATTCCCCCAGACTCAACAACCACAACAACCATTT-CCCCAG------CAACCACAACAA
CCATTCCCCCAGACTCAACAACCACAACAACCATTTCCCCAGTTCCAGCAA-CCACAACA
ACCTTTTCGCCAGCCCCAACAACAACTCCCGCAGCCCCAACAACCGCAACAATCATT-CC
CCCAGCAACAACGACCATTCATTCAGCCATCTCTACAACAACGGTTGAACCCATGCAAGA
ATATCCTCTTGCAACAATGCAAACCTGCGTCACTGGTGTCATCCCTCTGGTCGATAATCT
GGCCACAAAACGATTGCCAAGTGATGCAGCAACAATGCTGCCAAGAACTAGCACAAATTC
CTCAGCAGCTCCAGTGTGCAGCCATCCATAGCGTCGTGCATTCCATCATCATGCAGCAGC
AGCAGCAACAACAACAACAACAACAA------------------------CAAGGCATGC
ATATCCTGCTGCCACTATCTCAACAACAACAGGTGGGTCAAGGTACTCTCGTCCAAGGCC
AGGGCATCATCCAACCTCAACAACCAGCTCAATTGGAGGCGATCAGGTCATTGGTGTTGC
AAACTCTTCCAACCATGTGCAATGTGTATGTCCCACCTGAGTGCTCCATCATCAGGGCAC
CATTTGCCAGCATAGTCGCGGGGATTGGTGGCCAATGA
#FJ006569
ATGAAGACCTTACTCATCCCGACGATCCTTGCGATGGCAATAACCATCAGCACCGCGAAT
ATGCAGGTCGACCCTAGCGGCCAAGTACAATGGCCACAACAACAA-CTAGTCCCCCAGCC
CC-AACAGCCATTATACCAGCAACCACAACAAGCATTTCCCCA---ACCCCAACAAACAT
TCCC------CCATCAACCACAACAACAAGTTCCCCAGCCTCAGCAACCACAACAACCAT
TTCTCCAGCCCCAACAAGCATTCCCCCAACAACCACAACAACCATTCCCCCAGACTCAAC
AACAACAACAAC---------------------AACCATTTCCCCAG------CAACCAC
AACAACCATTCCCCCAGACTCAACAGCCACAACAACAATTTCCCCAGCAACAACAACAAC
CATTCCCCCAGACTCAACAACCACAACAACCATTT-CCCCAG------CAACCACAACAA
CCACTCCCCCAGACTCAACAACCACAACAACCATTTCCCCAGTTCCAGCAA-CCACAACA
ACCTTTTCGCCAGCCCCAACAACAACTCCCGCAGCCCCAACAACCGCAACAATCATT-CC
CCCAGCAACAACGACCATTCATTCAGCCATCTCTACAACAACGGTTGAACCCATGCAAGA
ATATCCTCTTGCAACAATGCAAACCTGCGTCACTGGTGTCATCCCTCTGGTCGATAATCT
GGCCACAAAACGATTGCCAAGTGATGCAGCAACAATGCTGCCAAGAACTAGCACAAATTC
CTCAGCAGCTCCAGTGTGCAGCCATCCATAGCGTCGTGCATTCCATCATCATGCAGCAGC
AGCAGCAACAACAACAACAACAACAA------------------------CAAGGCATGC
ATATCCTGCTGCCACTATCTCAACAACAACAGGTGGGTCAAGGTACTCTCGTCCAAGGCC
AGGGCATCATCCAACCTCAACAACCAGCTCAATTGGAGGCGATCAGGTCATTGGTGTTGC
AAACTCTTCCAACCATGTGCAATGTGTATGTCCCACCTGAGTGCTCCACCATCAGGGCAC
CATTTGCCAGCATAGTCGCGGGGATTGGTGGCCAATGA
#FJ006570
ATGAAGACCTTACTCATCCTGACGATCCTTGCGATGGCAATAACCATCAGCACCGCGAAT
ATGCAGGTCGACCCTAGCGGCCAAGTACAATGGCCACAACAACAA-CTAGTCCCCCAGCC
CC-AACAGCCATTATACCAGCAACCACAACAAGCATTTCCCCA---ACCCCAACAAACAT
TCCC------CCATCAACCACAACAACAAGTTCCCCAGCCTCAGCAACCACAACAACCAT
TTCTCCAGCCCCAACAAGCATTCCCCCAACAACCACAACAACCATTCCCCCAGACTCAAC
AACAACAACAAC---------------------AACCATTTCCCCAG------CAACCAC
AACAACCATTCCCCCAGACTCAACAGCCACAACAACAATTTCCCCAGCAACAACAACAAC
CATTCCCCCAGACTCAACAACCACAACAACCATTT-CCCCAG------CAACCACAACAA
CCATTCCCCCAGACTCAACAACCACAACAACCATTTCCCCAGTTCCAGCAA-CCACAACA
ACCTTTTCGCCAGCCCCAACAACAACTCCCGCAGCCCCAACAACCGCAACAATCATT-CC
CCCAGCAACAACGACCATTCATTCAGCCATCTCTACAACAACGGTTGAACCCATGCAAGA
ATATCCTCTTGCAACAATGCAAACCTGCGTCACTGGTGTCATCCCTCTGGTCGATAATCT
GGCCACAAAACGATTGCCAAGTGATGCAGCAACAATGCTGCCAAGAACTAGCACAAATTC
CTCAGCAGCTCCAGTGTGCAGCCATCCATAGCGTCGTGCATTCCATCATCATGCAGCAGC
AGCAGCAACAACAACAACAACAACAA------------------------CAAGGCATGC
ATATCCTGCTGCCACTATCTCAACAACAACAGGTGGGTCAAGGTACTCTCGTCCAAGGCC
AGGGCATCATCCAACCTCAACAACCAGCTCAATTGGAGGCGATCAGGTCATTGGTGTTGC
AAACTCTTCCAACCATGTGCAATGTGTATGTCCCACCTGAGTGCTCCATCATCAGGGCAC
CATTTGCCAGCATAGTCGCGGGGATTGGTGGCCAATGA
#FJ006571
ATGAAGACCTTACTCATCCTGACGATCCTTGCGATGGCAATAACCATCAGCACCGCGAAT
ATGCAGGTCGACCCTAGCGGCCAAGTACAATGGCCACAACAACAA-CTAGTCCCCCAGCC
CC-AACAGCCATTATACCAGCAACCACAACAAGCATTTCCCCA---ACCCCAACAAACAT
TCCC------CCATCAACCACAACAACAAGTTCCCCAGCCTCAGCAACCACAACAACCAT
TTCTCCAGCCCCAACAAGCATTCCCCCAACAACCACAACAACCATTCCCCCAGACTCAAC
AACAACAACAAC---------------------AACCATTTCCCCAG------CAACCAC
AACAACCATTCCCCCAGACTCAACAGCCACAACAACAATTTCCCCAGCAACAACAACAAC
CATTCCCCCAGACTCAACAACCACAACAACCATTT-CCCCAG------CAACCACAACAA
CCATTCCCCCAGACTCAACAACCACAACAACCATTTCCCCAGTTCCAGCAA-CCACAACA
ACCTTTTCGCCAGCCCCAACAACAACTCCCGCAGCCCCAACAACCGCAACAATCATT-CC
CCCAGCAACAACGACCATTCATTCAGCCATCTCTACAACAACGGTTGAACCCATGCAAGA
ATATCCTCTTGCAACAATGCAAACCTGCGTCACTGGTGTCATCCCTCTGGTCGATAATCT
GGCCACAAAACGATTGCCAAGTGATGCAGCAACAATGCTGCCAAGAACTAGCACAAATTC
CTCAGCAGCTCCAGTGTGCAGCCATCCATAGCGTCGTGCATTCCATCATCATGCAGCAGC
AGCAGCAACAACAACAACAACAACAA------------------------CAAGGCATGC
ATATCCTGCTGCCACTATCTCAACAACAACGGGTGGGTCAAGGTACTCTCGTCCAAGGCC
AGGGCATCATCCAACCTCAACAACCAGCTCAATTGGAGGCGATCAGGTCATTGGTGTTGC
AAACTCTTCCAACCATGTGCAATGTGTATGTCCCACCTGAGTGCTCCATCATCAGGGCAC
CATTTGCCAGCATAGTCGCGGGGATTGGTGGCCAATGA
#FJ006572
ATGAAGACCTTACTCATCCTGACGATCCTTGCGATGGCAATAACCATCAGCACCGCGAAT
ATGCAGGTCGACCCTAGCGGCCAAGTACAATGGCCACAACAACAA-CTAGTCCCCCAGCC
CC-AACAGCCATTATACCAGCAACCACAACAAGCATTTCCCCA---ACCCCAACAAACAT
TCCC------CCATCAACCACAACAACAAGTTCCCCAGCCTCAGCAACCACAACAACCAT
TTCTCCAGCCCCAACAAGCATTCCCCCAACAACCACAACAACCATTCCCCCAGACTCAAC
AACAACAACAAC---------------------AACCATTTCCCCAG------CAACCAC
AACAACCATTCCCCCAGACTCAACAGCCACAACAACAATTTCCCCAGCAACAACAACAAC
CATTCCCCCAGACTCAACAACCACAACAACCATTT-CCCCAG------CAACCGCAACAA
CCATTCCCCCAGACTCAACAACCACAACAACCATTTCCCCAGTTCCAGCAA-CCACAACA
ACCTTTTCGCCAGCCCCAACAACAACTCCCGCAGCCCCAACAACCGCAACAATCATT-CC
CCCAGCAACAACGACCATTCATTCAGCCATCTCTACAACAACGGTTGAACCCATGCAAGA
ATATCCTCTTGCAACAATGCAAACCTGCGTCACTGGTGTCATCCCTCTGGTCGATAATCT
GGCCACAAAACGATTGCCAAGTGATGCAGCAACAATGCTGCCAAGAACTAGCACAAATTC
CTCAGCAGCTCCAGTGTGCAGCCATCCATAGCGTCGTGCATTCCATCATCATGCAGCAGC
AGCAGCAACAACAACAACAACAACAA------------------------CAAGGCATGC
ATATCCTGCTGCCACTATCTCAACAACAACAGGTGGGTCAAGGTACTCTCGTCCAAGGCC
AGGGCATCATCCAACCTCAACAACCAGCTCAATTGGAGGCGATCAGGTCATTGGTGTTGC
AAACTCTTCCAACCATGTGCAATGTGTATGTCCCACCTGAGTGCTCCATCATCAGGGCAC
CATTTGCCAGCATAGTCGCGGGGATTGGTGGCCAATGA
#FJ006573
ATGAAGACCTTACTCATCCTAACAATCCTTGCGATGGCAACAACCATTGCCACCGCCAAT
ATGCAAGTCGACCCCAGCAGCCAAGTACAATGGACACAACGACAA-CAATTCCCCCAGCC
CC-AACAACCATTCTGCCAGCAACCACAACAAACTATTCCCCA---ACCCTATCAAACAT
TCCC------CCATCAACCACAACAAACATTTACCCAGCCCCAACAAACATACC------
CCCATCAACCACAACAACAATATCCCCAAA------------------CCCAT------C
AACCACAACA------------------------ACCATTTCCCCAA---------CCCC
AA------------------------------CAAACAGTCCCCCA--------------
----------------ACAACCCCAACTACCATTT-CCCCAA------CAACCCCAACAA
CCATTCCCCCAGCCTCAACAACCCCAACAACAATTTCCCCAGTCACAGCAA-CCGCAACA
ACCTTTTCCCCAGTCCCAACAACAATTCCCACAGCCCCAACAACCGCAACAATCATT-CC
CCCAACAACAACAACCGTTGATTGAGCTATCTCTACAACAACAGATGAACCCCTGCAAGA
ATTTCCTGTTGCAGCAATGCAACCCTGTGTCATTGGTGTTATCCATCATGTCAATGATCT
TGCCACGAAGTGATTGCCAGGTGATGCAGCAACAATGTTGCCAACAACTAGCACAGATTC
CTCAACAGCTCCAGTGCGCAGCCATCCATAGCGTCGTGCATTCCATCATCATGCAGCAAG
ACCAACGA------------------------------------------CAAGGCGTGC
AGATCCGGCGACCACTGTTTCAGC------------------------TCATCCAGGGCC
AGGGCATCATCCGACCTCAACAACCAGCTCAATTGGAGGTGATCAGGTCATTGGTATTGA
AAACTCTTCCAACCATGTGCAACGTGTATGTCTCACCTGACTGCTCCACCATCAACGCAC
CATTTACCAGCATAGTCGTTGGCATTGGTGGCCAATGA
#FJ006574
ATGAAGACCTTACTCATCCTGACGATCCTTGCGATGGCAATAACCATCAGCACCGCGAAT
ATGCAGGTCGACCCTAGCGGCCAAGTACAATGGCCACAACAACAA-CTAGTCCCCCAGCC
CC-AACAGCCATTATACCAGCAACCACAACAAGCATTTCCCCA---ACCCCAACAAACAT
TCCC------CCATCAACCACAACAACAAGTTCCCCAGCCTCAGCAACCACAACAACCAT
TTCTCCAGCCCCAACAAGCATTCCCCCAACAACCACAACAACCATTCCCCCAGACTCAAC
AACAACAACAAC---------------------AACCATTTCCCCAG------CAACCAC
AACAACCATTCCCCCAGACTCAACAGCCACAACAACAATTTCCCCAGCAACAACAACAAC
CATTCCCCCAGACTCAACAACCACAACAACCATTT-CCCCAG------CAACCACAACAA
CCATTCCCCCAGACTCAACAACCACAACAACCATTTCCCCAGTTCCAGCAA-CCACAACA
ACCTTTTCGCCAGCCCCAACAACAACTCCCGCAGCCCCAACAACCGCAACAATCATT-CC
CCCAGCAACAACGACCATTCATTCAGCCATCTCTACAACAACGGTTGAACCCATGCAAGA
ATATCCTCTTGCAACAATGCAAACCTGCGTCACTGGTGTCATCCCTCTGGTCGATAATCT
GGCCACAAAACGATTGCCAAGTGATGCAGCAACAATGCTGCCAAGAACTAGCACAAATTC
CTCAGCAGCTCCAGTGTGCAGCCATCCATAGCGTCGTGCATTCCATCATCATGCAGCAGC
AGCAGCAACAACAACAACAACAACAA------------------------CCAGGCATGC
ATATCCTGCTGCCACTATCTCAACAACAACAGGTGGGTCAAGGTACTCTCGTCCAAGGCC
AGGGCATCATCCAACCTCAACAACCAGCTCAATTGGAGGCGATCAGGTCATTGGTGTTGC
AAACTCTTCCAACCATGTGCAATGTGTATGTCCCACCTGAGTGCTCCATCATCAGGGCAC
CATTTGCCAGCATAGTCGCGGGGATTGGTGGCCAATGA
#FJ006575
ATGAAGACCTTACTCATCCTGACGATCCTTGCGATGGCAATAACCATCAGCACCGCGAAT
ATGCAGGTCGACCCTAGCGGCCAAGTACAATGGCCACAACAACAA-CTAGTCCCCCAGCC
CC-AACAGCCATTATACCAGCAACCACAACAAGCATTTCCCCA---ACCCCAACAAACAT
TCCC------CCATCAACCACAACAACAAGTTCCCCAGCCTCAGCAACCACAACAACCAT
TTCTCCAGCCCCAACAAGCATTCCCCCAACAACCACAACAACCATTCCCCCAGACTCAAC
AACAACAACAAC---------------------AACCATTTCCCCAG------CAACCAC
AACAACCATTCCCCCAGACTCAACAGCCACAACAACAATTTCCCCAGCAACAACAACAAC
CATTCCCCCAGACTCAACAACCACAACAACCATTT-CCCCAG------CAACCACAACAA
CCATTCCCCCAGACTCAACAACCACAACAACCATTTCCCCAGTTCCAGCAA-CCACAACA
ACCTTTTCGCCAGCCCCAACAACAACTCCCGCAGCCCCAACAACCGCAACAATCATT-CC
CCCAGCAACAACGACCATTCATTCAGCCATCTCTACAACAACGGTTGAACCCATGCAAGA
ATATCCTCTTGCAACAATGCAAACCTGCGTCACTGGTGTCATCCCTCTGGTCGATAATCT
GGCCACAAAACGATTGCCAAGTGATGCAGCAACAATGCTGCCAAGAACTAGCACAAATTC
CTCAGCAGCTCCAGTGTGCAGCCATCCATAGCGTCGTGCATTCCATCATCATGCAGCAGC
AGCAGCAACAACAACAACAACAACAA------------------------CAAGGCATGC
ATATCCTGCTGCCACTATCTCAACAACAACAGGTGGGTCAAGGTACTCTCGTCCAAGGCC
AGGGCATCATCCAACCTCAACAACCAGCTCAATTGGAGGCGATCAGGTCATTGGCGTTGC
AAACTCTTCCAACCATGTGCAATGTGTATGTCCCACCTGAGTGCTCCATCATCAGGGCAC
CATTTGCCAGCATAGTCGCGGGGATTGGTGGCCAATGA
#FJ006576
ATGAAGACCTTACTCATCCTAACAATCCTTGCGATGGCAACAACCATCGCCACCGCCAAT
ATGCAAGTCGACCCCAGCGGCCAAGTACAATGGCCACAACAACAA-CCATTCCCCCAGCC
CC-AACAACCATTCTGCCAGCAACCACAACGAACTATTCCCCA---ACCCCATCAAACAT
TCCA------CCATCAACCACAACAAACATTTCCCCAACCCCAACAAACATACC------
CCCATCAACCACAACAACAATTTCCGCAGC------------------CCCAA------C
AACCACAACA--------------------------------------------------
------------------------------------------------------------
------------------------------------------------------------
------------------------------------------------------------
---------------------------------------------------ATCATT-CC
CCCAACAACAACAACCGGCGATTCAGTCATTTCTACAACAACAGATGAACCCCTGCAAGA
ATTTCCTCTTGCAGCAATGCAACCATGTGTCATTGGTGTCATCTCTCGTGACAATAATTT
TGCCACGAAGTGATTGCCAGGTGATGCACCAACAATGTTGCCAACAACTAGCACAAATTC
CTCAACAGCTCCAGTGCGCAGCCATCCACAGCGTCACGCATTCCATCATCATGCAACAAG
AACAACAA------------------------------------------CAAGGCGTGC
CGATCCTGCGGCCACTATTTCACC------------------------TCGCCGAGGGTC
TGGGTATCATCCAACCTCAGCAACCAGCTCAATTGGAGGGGATCAGGTCATTGGTATTGA
AAACTCTTCCAACCATGTGCAACGTGTATGTGCCACCTGACTGCTCCACCATCAACGCAC
CATTTGCCAGCATAGGCGTCGCCATTGGTGGCCAATGA
