# Supplementary material for: The γ-gliadin multigene family in common wheat (Triticum aestivum) and its closely related species
Source: BMC Genomics. 2009 Apr 21;10:168. doi: 10.1186/1471-2164-10-168 (PMC2685405; doi:10.1186/1471-2164-10-168)
Supplement: Additional file 7 — The frequencies of the 17 subgroups among the wheat and Aegilops accessions used in Table1. [file 1471-2164-10-168-S7.xls]

## Sheet: Sheet1
Additional File 7 The frequencies of the 17 subgroups among the wheat and Aegilops accessions used in Table 1
Species	Accession	Frequencies of the subgroups among wheat and Aegilops accessions
		SG-3	SG-4	SG-5	SG-6	SG-7	SG-8	SG-9	SG-10	SG-11	SG-12	SG-13	SG-16	SG-17
T. aestivum	Chinese Spring		1/25		4/25	3/25	2/25	1/25			2/25	12/25
SHW	SHW-L1		1/10			3/10					1/10	5/10
T. dicoccoides	2--1						7/8				1/8
T. dicoccoides	3--1		1/6		1/6		4/6
T. turgidum	AS2255				1/12						3/12	8/12
aegilopoides	PI428001											9/9
monococcum	PI191096											1/1
T. urartu	PI428222	1/7										6/7
Ae. speltoides	PI449338		9/11				2/11
Ae. bicornis	CIae 47			5/10			1/10		4/10
Ae. longissima	PI 604104			3/11					1/11	1/11	5/11			1/11
Ae. searsii	PI 599123				6/8						1/8		1/8
Ae. sharonesis	CIae 32			1/9					1/9			7/9
Ae. tauschii	AS60		1/11				10/11
