# Supplementary material for: The γ-gliadin multigene family in common wheat (Triticum aestivum) and its closely related species
Source: BMC Genomics. 2009 Apr 21;10:168. doi: 10.1186/1471-2164-10-168 (PMC2685405; doi:10.1186/1471-2164-10-168)
Supplement: Additional file 9 — The γ-gliadins with higher proportions of Lys or total essential amino acids. In bold are the γ-gliadins with fewer than 85 residues in the repetitive domain. [file 1471-2164-10-168-S9.xls]

## Sheet: Sheet1
Additional File 9 γ-Gliadins with higher proportions of Lys or total essential
amino acids. In bold are the γ-gliadins with a short repetitive domain.
Order	Gene	Total	Subgroup	Order	Gene	Lys	Subgroup
1	FJ006649	32.38	SG-10	1	FJ006649	1.9	SG-10
2	FJ006714	31.89	SG-10	2	FJ006642	1.78	SG-11
3	FJ006619	31.7	SG-12	3	AJ937838	1.75	SG-1
4	FJ006717	31.57	SG-10	4	FJ006714	1.45	SG-10
5	FJ006576	31.39	SG-6	5	FJ006684	1.43	SG-12
6	FJ006719	31.31	SG-10	6	FJ006719	1.38	SG-10
7	AJ937838	31.22	SG-1	7	FJ006619	1.34	SG-12
8	FJ006591	31.14	SG-9	8	FJ006591	1.32	SG-9
9	FJ006642	31.13	SG-11	9	FJ006716	1.28	SG-10
10	FJ006716	30.76	SG-10	10	AF234643	1.27	SG-13
11	AY338394	30.55	SG-12	11	AY338394	1.26	SG-12
12	AY338392	30.49	SG-13	12	FJ006607	1.24	SG-12
13	FJ006598	30.28	SG-13	13	AY338389	1.18	SG-9
14	FJ006608	30.28	SG-13	14	AY338387	1.11	SG-12
15	FJ006564	30.27	SG-8	15	FJ006567	1.1	SG-12
16	FJ006612	30.05	SG-6	16	FJ006578	1.1	SG-12
17	FJ006573	29.68	SG-4	17	FJ006585	1.1	SG-12
18	FJ006687	29.54	SG-16	18	FJ006588	1.1	SG-12
19	AY338387	29.54	SG-12	19	AY338386	1.1	SG-12
20	FJ006607	29.45	SG-12	20	AY338391	1.1	SG-12
21	AY338386	29.41	SG-12	21	AY338393	1.1	SG-12
22	AY338395	29.41	SG-12	22	M13713	1.1	SG-12
23	AJ416337	29.34	SG-14	23	AJ416336	1.09	SG-14
24	FJ006604	29.2	SG-7	24	AJ416337	1.09	SG-14
25	AY338389	29.13	SG-9	25	AJ416338	1.09	SG-14
26	AF234643	29.12	SG-13	26	AJ416339	1.09	SG-14
27	FJ006567	29.04	SG-12	27	AF120267	1.09	SG-9
28	FJ006578	29.04	SG-12	28	EF151018	1.09	SG-9
29	AY338391	29.04	SG-12	29	FJ006644	1.08	SG-17
30	FJ006585	29.04	SG-12	30	FJ006645	1.08	SG-12
31	FJ006588	29.04	SG-12	31	FJ006646	1.08	SG-12
32	FJ006684	29.02	SG-12	32	FJ006647	1.08	SG-12
68	FJ006638	28.13	SG-3	33	FJ006648	1.08	SG-12
				34	AF144104	1.08	SG-9
				35	FJ006635	1.07	SG-13
				36	FJ006617	1.05	SG-7
				37	FJ006604	1.03	SG-7
				38	FJ006715	1	SG-10
				39	FJ006718	1	SG-10
				40	FJ006720	1	SG-10
				41	FJ006717	0.97	SG-10
				43	FJ006598	0.92	SG-13
				44	FJ006687	0.91	SG-16
				45	FJ006576	0.9	SG-7
				46	FJ006612	0.9	SG-7
				48	FJ006564	0.83	SG-8
				112	FJ006608	0.48	SG-13
				113	FJ006638	0.43	SG-3
				114	AY338392	0.42	SG-13
